# Supplementary material for: COVID-19 observations and accompanying dataset of non-pharmaceutical interventions across U.S. universities, March 2020
Source: PLoS One. 2020 Oct 16;15(10):e0240786. doi: 10.1371/journal.pone.0240786 (PMC7567344; doi:10.1371/journal.pone.0240786)
Supplement: S1 Dataset — (XLSX) [file pone.0240786.s009.xlsx]

## Sheet: GMU_COVID1
unitid	School	State	CensusRegion	CensusDivision	HD2018.Institution's internet website address.x	Voluntary_telecommute?	Campus_Telecommute_Date	RW_State prev	Essential_personnel?	Campus_essential_date	Es_State prev	Full_semester_online?	Move_Online?	Online_announced_date	OA_State prev	Online_effective_date	Class_suspended?	Dorms_discouraged?	dorms_announced_date	HA_State prev	Study_abroad_canceled?	Abroad_cancel_announced_date	CT_State prev	Abroad_cancel_effective_date	Springbreak.start	Springbreak.end	SOE Date State	HD2018.Postsecondary and Title IV institution indicator	HD2018.Degree-granting status	HD2018.Institution size category	HD2018.Street address or post office box	HD2018.ZIP code	HD2018.Multi-institution or multi-campus organization	HD2018.Identification number of multi-institution or multi-campus organization	HD2018.Institution grants a medical degree	HD2018.Institution has hospital	HD2018.State and 114TH Congressional District ID	House party affiliation	Governor Party Affiliation	HD2018.Longitude location of institution	HD2018.Latitude location of institution	IC2018.Institutional control or affiliation	IC2018.Religious affiliation	IC2018.Study abroad	DRVEF2018.Percent of first-time undergraduates - foreign countries	HD2018.Degree of urbanization (Urban-centric locale)	HD2018.Carnegie Classification 2018: Graduate Instructional Program	HD2018.Carnegie Classification 2018: Size and Setting	DRVEF2018.Full-time enrollment
100654	Alabama A & M University	Alabama	3	6	www.aamu.edu/	TRUE	2020-03-17	36	TRUE	2020-03-18	46	TRUE	TRUE	2020-03-12	0	2020-03-16	FALSE	TRUE	2020-03-13	1	TRUE	2020-03-12	0	2020-03-12	2020-03-30	2020-04-03	2020-03-13	Title IV postsecondary institution	Degree-granting	5,000 to 9,999	4900 Meridian Street	35762	Institution is NOT part of a multi-institution or multi-campus organization	Not applicable	No	No	AL, District 05	3	3	-86.5685	34.7834	Public	Not applicable	Yes	0	City: Midsize	Research Doctoral: STEM-dominant	Four-year, medium, highly residential	5492
100663	University of Alabama at Birmingham	Alabama	3	6	www.uab.edu	TRUE	2020-03-15	12	TRUE	2020-03-15	12	TRUE	TRUE	2020-03-12	0	2020-03-25	TRUE	TRUE	2020-03-12	0	TRUE	2020-03-11	0	2020-03-11	2020-03-16	2020-03-20	2020-03-13	Title IV postsecondary institution	Degree-granting	20,000 and above	Administration Bldg Suite 1070	35294-0110	Institution is part of a multi-institution or multi-campus organization	AL - The University of Alabama System	Yes	Yes	AL, District 07	1	3	-86.7993	33.5057	Public	Not applicable	Yes	1	City: Midsize	Research Doctoral: STEM-dominant	Four-year, large, primarily nonresidential	14220
100706	University of Alabama in Huntsville	Alabama	3	6	www.uah.edu	TRUE	2020-03-16	28	TRUE	2020-03-18	46	TRUE	TRUE	2020-03-16	28	2020-03-24	TRUE	TRUE	2020-03-16	28	TRUE	2020-03-04	0	2020-03-04	2020-03-30	2020-04-03	2020-03-13	Title IV postsecondary institution	Degree-granting	5,000 to 9,999	301 Sparkman Dr	35899	Institution is part of a multi-institution or multi-campus organization	AL - The University of Alabama System	No	No	AL, District 05	3	3	-86.6404	34.7246	Public	Not applicable	Yes	2	City: Midsize	Research Doctoral: STEM-dominant	Four-year, medium, primarily nonresidential	7125
100751	The University of Alabama	Alabama	3	6	www.ua.edu/	TRUE	2020-03-17	36	TRUE	2020-03-17	36	TRUE	TRUE	2020-03-12	0	2020-03-30		TRUE	2020-03-17	36	TRUE	2020-03-10	0	2020-03-10	2020-03-14	2020-03-20	2020-03-13	Title IV postsecondary institution	Degree-granting	20,000 and above	739 University Blvd	35487-0166	Institution is part of a multi-institution or multi-campus organization	AL - The University of Alabama System	No	No	AL, District 07	1	3	-87.546	33.2119	Public	Not applicable	Yes	2	City: Midsize	Research Doctoral: Comprehensive programs, no medical/veterinary school	Four-year, large, primarily residential	33038
100830	Auburn University at Montgomery	Alabama	3	6	www.aum.edu	TRUE	2020-03-15	12	FALSE		#N/A	TRUE	TRUE	2020-03-12	0	2020-03-23		TRUE	2020-03-12	0	TRUE	2020-03-12	0	2020-03-12	2020-03-16	2020-03-20	2020-03-13	Title IV postsecondary institution	Degree-granting	5,000 to 9,999	7440 East Drive	36117-3596	Institution is part of a multi-institution or multi-campus organization	AL - Auburn University	No	No	AL, District 02	3	3	-86.1775	32.3674	Public	Not applicable	Yes	5	City: Midsize	Postbaccalaureate: Comprehensive programs	Four-year, medium, primarily residential	3775
100858	Auburn University	Alabama	3	6	www.auburn.edu	TRUE	2020-03-15	12	FALSE		#N/A	TRUE	TRUE	2020-03-12	0	2020-03-16	FALSE	TRUE	2020-03-12	0	TRUE	2020-03-02	0	2020-03-02	2020-03-09	2020-03-13	2020-03-13	Title IV postsecondary institution	Degree-granting	20,000 and above	0	36849	Institution is part of a multi-institution or multi-campus organization	AL - Auburn University	Yes	No	AL, District 03	3	3	-85.4883	32.5994	Public	Not applicable	Yes	1	City: Small	Research Doctoral: Comprehensive programs, with medical/veterinary school	Four-year, large, primarily nonresidential	25806
101480	Jacksonville State University	Alabama	3	6	www.jsu.edu/	FALSE		#N/A	TRUE	2020-03-17	36	TRUE	TRUE	2020-03-15	12	2020-03-30	TRUE	TRUE	2020-03-27	587	TRUE	2020-02-25	0	2020-02-25	2020-03-23	2020-03-27	2020-03-13	Title IV postsecondary institution	Degree-granting	5,000 to 9,999	700 Pelham Road North	36265	Institution is NOT part of a multi-institution or multi-campus organization	Not applicable	No	No	AL, District 03	3	3	-85.7653	33.8229	Public	Not applicable	Yes	0	City: Small	Research Doctoral: Single program-Other	Four-year, medium, primarily residential	5707
101587	University of West Alabama	Alabama	3	6	www.uwa.edu	TRUE	2020-03-24	215	FALSE		#N/A	TRUE	TRUE	2020-03-13	1	2020-04-06	TRUE	TRUE	2020-03-13	1	TRUE	2020-03-05	0	2020-03-05	2020-03-23	2020-03-27	2020-03-13	Title IV postsecondary institution	Degree-granting	5,000 to 9,999	Station One	35470	Institution is NOT part of a multi-institution or multi-campus organization	Not applicable	No	No	AL, District 07	1	3	-88.1863	32.5881	Public	Not applicable	Yes	2	Rural: Remote	Postbaccalaureate: Education-dominant, with Arts & Sciences	Four-year, medium, primarily residential	4755
101879	University of North Alabama	Alabama	3	6	www.una.edu	FALSE		#N/A	FALSE		#N/A	TRUE	TRUE	2020-03-15	12	2020-03-16	FALSE	TRUE	2020-03-20	81	TRUE	2020-03-17	36	2020-03-17	2020-03-23	2020-03-29	2020-03-13	Title IV postsecondary institution	Degree-granting	5,000 to 9,999	One Harrison Plaza	35632-0001	Institution is NOT part of a multi-institution or multi-campus organization	Not applicable	No	No	AL, District 05	3	3	-87.6814	34.8067	Public	Not applicable	Yes	3	City: Small	Postbaccalaureate: Business-dominant, with Arts & Sciences	Four-year, medium, primarily residential	5298
102049	Samford University	Alabama	3	6	www.samford.edu	TRUE	2020-03-15	12	TRUE	2020-03-17	36	TRUE	TRUE	2020-03-11	0	2020-03-16	FALSE	TRUE	2020-03-11	0	TRUE	2020-03-12	0	2020-03-12	2020-03-09	2020-03-13	2020-03-13	Title IV postsecondary institution	Degree-granting	5,000 to 9,999	800 Lakeshore Drive	35229-2240	Institution is NOT part of a multi-institution or multi-campus organization	Not applicable	No	No	AL, District 06	3	3	-86.7918	33.4641	Private not-for-profit (religious affiliation)	Baptist	Yes	1	Suburb: Large	Research Doctoral: Single program-Education	Four-year, medium, highly residential	5292
102094	University of South Alabama	Alabama	3	6	www.southalabama.edu	TRUE	2020-03-17	36	TRUE	2020-03-17	36	TRUE	TRUE	2020-03-13	1	2020-03-23	TRUE	TRUE	2020-03-13	1	TRUE	2020-03-12	0	2020-03-12	2020-03-09	2020-03-13	2020-03-13	Title IV postsecondary institution	Degree-granting	10,000 to 19,999	307 N University Blvd	36688-0002	Institution is NOT part of a multi-institution or multi-campus organization	Not applicable	Yes	Yes	AL, District 01	3	3	-88.1787	30.696	Public	Not applicable	Yes	1	City: Midsize	Research Doctoral: Professional-dominant	Four-year, large, primarily residential	12323
102368	Troy University	Alabama	3	6	www.troy.edu	TRUE	2020-03-16	28	TRUE	2020-03-18	46	FALSE	TRUE	2020-03-12	0	2020-03-16	TRUE	TRUE	2020-03-12	0	TRUE	2020-03-02	0	2020-03-02	2020-03-09	2020-03-15	2020-03-13	Title IV postsecondary institution	Degree-granting	10,000 to 19,999	University Avenue	36082-0001	Institution is NOT part of a multi-institution or multi-campus organization	Not applicable	No	No	AL, District 02	3	3	-85.9571	31.8007	Public	Not applicable	Yes	2	Town: Remote	Postbaccalaureate: Comprehensive programs	Four-year, large, primarily nonresidential	10305
102553	University of Alaska Anchorage	Alaska	4	9	www.uaa.alaska.edu	TRUE	2020-03-16	1	TRUE	2020-03-22	22	TRUE	TRUE	2020-03-12	0	2020-03-23	TRUE	TRUE	2020-03-12	0	TRUE	2020-03-12	0	2020-03-12	2020-03-09	2020-03-13	2020-03-11	Title IV postsecondary institution	Degree-granting	10,000 to 19,999	3211 Providence Drive	99508	Institution is part of a multi-institution or multi-campus organization	AK - University of Alaska System of Higher Education	No	No	AK, District 00	3	3	-149.826	61.1902	Public	Not applicable	Yes	2	City: Large	Research Doctoral: Professional-dominant	Four-year, large, primarily nonresidential	6645
102614	University of Alaska Fairbanks	Alaska	4	9	www.uaf.edu	TRUE	2020-03-20	12	TRUE	2020-03-20	12	FALSE	TRUE	2020-03-12	0	2020-03-23	TRUE	TRUE	2020-03-12	0	TRUE	2020-03-12	0	2020-03-12	2020-03-09	2020-03-13	2020-03-11	Title IV postsecondary institution	Degree-granting	5,000 to 9,999	1731 South Chandalar Drive	99775	Institution is part of a multi-institution or multi-campus organization	AK - University of Alaska System of Higher Education	No	No	AK, District 00	3	3	-147.823	64.8576	Public	Not applicable	Yes	2	Suburb: Small	Research Doctoral: Comprehensive programs, no medical/veterinary school	Four-year, medium, primarily residential	3237
104151	Arizona State University-Tempe	Arizona	4	8	www.asu.edu/	TRUE	2020-03-16	18	TRUE	2020-03-16	18	TRUE	TRUE	2020-03-11	9	2020-03-16	FALSE	FALSE		#N/A	TRUE	2020-03-13	9	2020-03-13	2020-03-08	2020-03-15	2020-03-11	Title IV postsecondary institution	Degree-granting	20,000 and above	University Drive and Mill Avenue	85287	Institution is part of a multi-institution or multi-campus organization	AZ - Arizona Board of Regents	No	No	AZ, District 09	1	3	-111.934	33.4177	Public	Not applicable	Yes	6	City: Midsize	Research Doctoral: Comprehensive programs, no medical/veterinary school	Four-year, large, primarily residential	46180
104179	University of Arizona	Arizona	4	8	www.arizona.edu	TRUE	2020-03-13	9	FALSE		#N/A	TRUE	TRUE	2020-03-11	9	2020-03-18	TRUE	TRUE	2020-03-13	9	TRUE	2020-03-06	3	2020-03-06	2020-03-09	2020-03-13	2020-03-11	Title IV postsecondary institution	Degree-granting	20,000 and above	1401 E University	85721-0066	Institution is part of a multi-institution or multi-campus organization	AZ - Arizona Board of Regents	Yes	No	AZ, District 03	1	3	-110.951	32.2327	Public	Not applicable	Yes	3	City: Large	Research Doctoral: Comprehensive programs, with medical/veterinary school	Four-year, large, primarily nonresidential	36213
105330	Northern Arizona University	Arizona	4	8	https://nau.edu/	TRUE	2020-03-18	28	TRUE	2020-03-18	28	TRUE	TRUE	2020-03-12	9	2020-03-23	FALSE	TRUE		#N/A	TRUE	2020-03-12	9	2020-03-12	2020-03-16	2020-03-20	2020-03-11	Title IV postsecondary institution	Degree-granting	20,000 and above	1900 S Knoles Dr, Babbitt Administrative Center, Room 200	86011-4092	Institution is part of a multi-institution or multi-campus organization	AZ - Arizona Board of Regents	No	No	AZ, District 01	1	3	-111.654	35.1884	Public	Not applicable	Yes	3	City: Small	Research Doctoral: Comprehensive programs, no medical/veterinary school	Four-year, large, primarily residential	23853
106245	University of Arkansas at Little Rock	Arkansas	3	7	ualr.edu/www/			#N/A			#N/A	TRUE	TRUE	2020-03-12	6	2020-03-12	FALSE	FALSE		#N/A	TRUE	2020-03-11	0	2020-03-11	2020-03-23	2020-03-29	2020-03-11	Title IV postsecondary institution	Degree-granting	10,000 to 19,999	2801 S University Ave	72204	Institution is part of a multi-institution or multi-campus organization	AR - University of Arkansas System	No	No	AR, District 02	3	3	-92.3398	34.7233	Public	Not applicable	Yes	9	City: Midsize	Research Doctoral: STEM-dominant	Four-year, medium, primarily nonresidential	5142
106397	University of Arkansas	Arkansas	3	7	https://www.uark.edu	TRUE	2020-03-18	33	TRUE	2020-03-19	46	TRUE	TRUE	2020-03-12	6	2020-03-16	TRUE	TRUE	2020-03-12	6	TRUE	2020-03-11	0	2020-03-11	2020-03-23	2020-03-27	2020-03-11	Title IV postsecondary institution	Degree-granting	20,000 and above	Administration Bldg 425	72701	Institution is part of a multi-institution or multi-campus organization	AR - University of Arkansas System	No	No	AR, District 03	3	3	-94.177	36.07	Public	Not applicable	Yes	1	City: Small	Research Doctoral: Comprehensive programs, no medical/veterinary school	Four-year, large, primarily residential	22602
106458	Arkansas State University-Main Campus	Arkansas	3	7	www.astate.edu/	TRUE	2020-03-19	46	TRUE	2020-03-26	335	TRUE	TRUE	2020-03-12	6	2020-03-17	TRUE	TRUE	2020-03-27	381	TRUE	2020-03-13	9	2020-03-13	2020-03-23	2020-03-27	2020-03-11	Title IV postsecondary institution	Degree-granting	10,000 to 19,999	2105 E. Aggie Road	72401	Institution is part of a multi-institution or multi-campus organization	AR - Arkansas State University System	No	No	AR, District 01	3	3	-90.68	35.8424	Public	Not applicable	Yes	3	City: Small	Research Doctoral: Professional-dominant	Four-year, medium, primarily residential	7456
106467	Arkansas Tech University	Arkansas	3	7	www.atu.edu	TRUE	2020-03-16	22	TRUE	2020-03-16	22	TRUE	TRUE	2020-03-12	6	2020-03-18	TRUE	FALSE		#N/A	TRUE	2020-03-13	9	2020-03-13	2020-03-23	2020-03-27	2020-03-11	Title IV postsecondary institution	Degree-granting	10,000 to 19,999	Administration Bldg 200; 1509 N Boulder Ave	72801-2222	Institution is NOT part of a multi-institution or multi-campus organization	Not applicable	No	No	AR, District 03	3	3	-93.1356	35.2932	Public	Not applicable	Yes	2	Town: Remote	Research Doctoral: Single program-Education	Four-year, medium, primarily residential	6583
106704	University of Central Arkansas	Arkansas	3	7	www.uca.edu	TRUE	2020-03-16	22	TRUE	2020-03-25	280	TRUE	TRUE	2020-03-12	6	2020-03-17	TRUE	TRUE	2020-03-24	218	TRUE	2020-03-13	9	2020-03-13	2020-03-22	2020-03-29	2020-03-11	Title IV postsecondary institution	Degree-granting	10,000 to 19,999	201 Donaghey Ave	72035-0001	Institution is NOT part of a multi-institution or multi-campus organization	Not applicable	No	No	AR, District 02	3	3	-92.4577	35.0779	Public	Not applicable	Yes	2	City: Small	Research Doctoral: Professional-dominant	Four-year, medium, primarily residential	8642
107044	Harding University	Arkansas	3	7	www.harding.edu	TRUE	2020-03-17	22	TRUE	2020-03-17	22	TRUE	TRUE	2020-03-12	6	2020-03-16	FALSE	TRUE	2020-03-13	9	TRUE	2020-03-11	0	2020-03-11	2020-03-09	2020-03-13	2020-03-11	Title IV postsecondary institution	Degree-granting	5,000 to 9,999	915 E. Market Ave.	72149-5615	Institution is NOT part of a multi-institution or multi-campus organization	Not applicable	No	No	AR, District 02	3	3	-91.726	35.2473	Private not-for-profit (religious affiliation)	Churches of Christ	Yes	4	Town: Distant	Research Doctoral: Single program-Education	Four-year, medium, highly residential	4380
108092	University of Arkansas-Fort Smith	Arkansas	3	7	uafs.edu/	TRUE	2020-03-15	16	TRUE	2020-03-20	96	TRUE	TRUE	2020-03-19	46	2020-03-30	TRUE	FALSE		#N/A	TRUE	2020-03-12	6	2020-03-12	2020-03-23	2020-03-27	2020-03-11	Title IV postsecondary institution	Degree-granting	5,000 to 9,999	5210 Grand Ave	72913-3649	Institution is part of a multi-institution or multi-campus organization	AR - University of Arkansas System	No	No	AR, District 03	3	3	-94.3737	35.3842	Public	Not applicable	Yes	1	City: Small	Postbaccalaureate: Single program-Other	Four-year, medium, primarily nonresidential	4304
109350	Antelope Valley College	California	4	9	www.avc.edu	TRUE	2020-03-16	335	TRUE	2020-03-20	1063	FALSE	TRUE	2020-03-16	335	2020-04-06	TRUE	TRUE	2020-03-17	483	TRUE	2020-03-17	483	2020-03-17	2020-03-30	2020-04-04	2020-03-04	Title IV postsecondary institution	Degree-granting	10,000 to 19,999	3041 West Ave K	93536-5426	Institution is NOT part of a multi-institution or multi-campus organization	Not applicable	No	No	CA, District 23	3	1	-118.186	34.6762	Public	Not applicable	Yes	1	Suburb: Large	Not classified (Exclusively Undergraduate)	Four-year, medium, primarily nonresidential	3989
109785	Azusa Pacific University	California	4	9	www.apu.edu	TRUE	2020-03-18	611	TRUE	2020-03-23	1733	TRUE	TRUE	2020-03-12	202	2020-03-16	FALSE	TRUE	2020-03-12	202	TRUE	2020-03-12	202	2020-03-12	2020-04-09	2020-04-12	2020-03-04	Title IV postsecondary institution	Degree-granting	10,000 to 19,999	901 E Alosta	91702-7000	Institution is NOT part of a multi-institution or multi-campus organization	Not applicable	No	No	CA, District 32	1	1	-117.888	34.13	Private not-for-profit (religious affiliation)	Undenominational	Yes	0	Suburb: Large	Research Doctoral: Professional-dominant	Four-year, medium, highly residential	7194
110097	Biola University	California	4	9	https://www.biola.edu	TRUE	2020-03-17	483	TRUE	2020-03-18	611	TRUE	TRUE	2020-03-12	202	2020-03-23	TRUE	TRUE	2020-03-12	202	TRUE	2020-03-11	157	2020-03-16	2020-03-02	2020-03-06	2020-03-04	Title IV postsecondary institution	Degree-granting	5,000 to 9,999	13800 Biola Ave	90639-0001	Institution is NOT part of a multi-institution or multi-campus organization	Not applicable	No	No	CA, District 38	1	1	-118.014	33.9062	Private not-for-profit (religious affiliation)	Undenominational	Yes	4	Suburb: Large	Research Doctoral: Professional-dominant	Four-year, medium, highly residential	4656
110361	California Baptist University	California	4	9	www.calbaptist.edu	TRUE	2020-03-19	924	TRUE	2020-03-19	924	TRUE	TRUE	2020-03-14	252	2020-03-30	TRUE	TRUE	2020-03-19	924	TRUE	2020-03-14	252	2020-03-14	2020-03-16	2020-03-20	2020-03-04	Title IV postsecondary institution	Degree-granting	10,000 to 19,999	8432 Magnolia Ave	92504-3297	Institution is NOT part of a multi-institution or multi-campus organization	Not applicable	No	No	CA, District 41	1	1	-117.426	33.9293	Private not-for-profit (religious affiliation)	Southern Baptist	Yes	2	City: Large	Postbaccalaureate: Education-dominant, with Arts & Sciences	Four-year, medium, primarily residential	8360
110422	California Polytechnic State University-San Luis Obispo	California	4	9	calpoly.edu	TRUE	2020-03-14	252	TRUE	2020-03-16	335	TRUE	TRUE	2020-03-16	335	2020-04-06	TRUE	TRUE	2020-03-16	335	TRUE	2020-03-10	133	2020-03-09	2020-03-24	2020-03-29	2020-03-04	Title IV postsecondary institution	Degree-granting	20,000 and above	1 Grand Ave.	93407	Institution is part of a multi-institution or multi-campus organization	CA - California State University	No	No	CA, District 24	1	1	-120.657	35.2995	Public	Not applicable	Yes	1	Suburb: Small	Postbaccalaureate: Comprehensive programs	Four-year, large, primarily residential	20996
110486	California State University-Bakersfield	California	4	9	www.csub.edu	FALSE		#N/A	TRUE	2020-03-18	611	TRUE	TRUE	2020-03-12	202	2020-03-27	TRUE	TRUE	2020-03-17	483	TRUE	2020-03-09	114	2020-03-09	2020-04-13	2020-04-19	2020-03-04	Title IV postsecondary institution	Degree-granting	10,000 to 19,999	9001 Stockdale Hwy	93311-1099	Institution is part of a multi-institution or multi-campus organization	CA - California State University	No	No	CA, District 23	3	1	-119.105	35.35	Public	Not applicable	Yes	2	City: Large	Postbaccalaureate: Comprehensive programs	Four-year, medium, primarily nonresidential	8914
110495	California State University-Stanislaus	California	4	9	https://www.csustan.edu	TRUE	2020-03-17	483	TRUE	2020-03-17	483	TRUE	TRUE	2020-03-12	202	2020-04-02	TRUE	TRUE	2020-03-16	335	TRUE	2020-03-09	114	2020-03-09	2020-03-23	2020-03-27	2020-03-04	Title IV postsecondary institution	Degree-granting	10,000 to 19,999	One University Circle	95382-0299	Institution is part of a multi-institution or multi-campus organization	CA - California State University	No	No	CA, District 10	1	1	-120.853	37.5258	Public	Not applicable	Yes	0	Suburb: Small	Postbaccalaureate: Education-dominant, with Arts & Sciences	Four-year, medium, primarily nonresidential	8737
110510	California State University-San Bernardino	California	4	9	www.csusb.edu	TRUE	2020-03-17	483	TRUE	2020-03-20	1063	TRUE	TRUE	2020-03-11	157	2020-03-16	TRUE	TRUE	2020-03-17	483	TRUE	2020-03-11	157	2020-03-11	2020-03-21	2020-03-28	2020-03-04	Title IV postsecondary institution	Degree-granting	20,000 and above	5500 University Parkway	92407-2397	Institution is part of a multi-institution or multi-campus organization	CA - California State University	No	No	CA, District 31	1	1	-117.324	34.1826	Public	Not applicable	Yes	1	City: Midsize	Postbaccalaureate: Comprehensive programs	Four-year, large, primarily nonresidential	17175
110529	California State Polytechnic University-Pomona	California	4	9	www.cpp.edu	TRUE	2020-03-17	483	TRUE	2020-03-17	483	TRUE	TRUE	2020-03-11	157	2020-03-18	TRUE	TRUE	2020-03-17	483	TRUE	2020-03-10	133	2020-03-10	2020-03-28	2020-04-03	2020-03-04	Title IV postsecondary institution	Degree-granting	20,000 and above	3801 West Temple Avenue	91768	Institution is part of a multi-institution or multi-campus organization	CA - California State University	No	No	CA, District 39	1	1	-117.821	34.0579	Public	Not applicable	Yes	1	Suburb: Large	Postbaccalaureate: Comprehensive programs	Four-year, large, primarily nonresidential	22626
110538	California State University-Chico	California	4	9	www.csuchico.edu	TRUE	2020-03-13	202	TRUE	2020-03-18	611	TRUE	TRUE	2020-03-10	133	2020-03-25	TRUE	TRUE	2020-03-16	335	TRUE	2020-03-10	133	2020-03-10	2020-03-16	2020-03-20	2020-03-04	Title IV postsecondary institution	Degree-granting	10,000 to 19,999	First and Normal Sts	95929-0150	Institution is part of a multi-institution or multi-campus organization	CA - California State University	No	No	CA, District 01	3	1	-121.845	39.7297	Public	Not applicable	Yes	1	City: Small	Postbaccalaureate: Comprehensive programs	Four-year, large, primarily nonresidential	16001
110547	California State University-Dominguez Hills	California	4	9	https://www.csudh.edu	TRUE	2020-03-16	335	TRUE	2020-03-17	483	TRUE	TRUE	2020-03-11	157	2020-03-23	TRUE	TRUE	2020-03-17	483	TRUE	2020-03-11	157	2020-03-11	2020-03-29	2020-04-04	2020-03-04	Title IV postsecondary institution	Degree-granting	10,000 to 19,999	1000 E Victoria St	90747-0005	Institution is part of a multi-institution or multi-campus organization	CA - California State University	No	No	CA, District 44	1	1	-118.256	33.8648	Public	Not applicable	Yes	0	City: Small	Postbaccalaureate: Comprehensive programs	Four-year, large, primarily nonresidential	12183
110556	California State University-Fresno	California	4	9	www.fresnostate.edu/	TRUE	2020-03-15	293	TRUE	2020-03-20	1063	TRUE	TRUE	2020-03-12	202	2020-03-20	TRUE	TRUE	2020-03-17	483	TRUE	2020-03-10	133	2020-03-10	2020-04-06	2020-04-10	2020-03-04	Title IV postsecondary institution	Degree-granting	20,000 and above	5241 N Maple Ave	93740	Institution is part of a multi-institution or multi-campus organization	CA - California State University	No	No	CA, District 22	3	1	-119.745	36.8112	Public	Not applicable	Yes	1	City: Large	Postbaccalaureate: Comprehensive programs	Four-year, large, primarily nonresidential	21444
110565	California State University-Fullerton	California	4	9	www.fullerton.edu	TRUE	2020-03-16	335	TRUE	2020-03-16	335	TRUE	TRUE	2020-03-11	157	2020-03-17	TRUE	TRUE	2020-03-17	483	TRUE	2020-03-10	133	2020-03-10	2020-03-30	2020-04-05	2020-03-04	Title IV postsecondary institution	Degree-granting	20,000 and above	800 N State College Blvd	92831-3599	Institution is part of a multi-institution or multi-campus organization	CA - California State University	No	No	CA, District 39	1	1	-117.885	33.8815	Public	Not applicable	Yes	3	Suburb: Large	Postbaccalaureate: Comprehensive programs	Four-year, large, primarily nonresidential	30332
110574	California State University-East Bay	California	4	9	www.csueastbay.edu	TRUE	2020-03-15	293	TRUE	2020-03-16	335	TRUE	TRUE	2020-03-10	133	2020-03-16	TRUE	TRUE	2020-03-23	1733	TRUE	2020-03-12	202	2020-03-12	2020-03-30	2020-04-02	2020-03-04	Title IV postsecondary institution	Degree-granting	10,000 to 19,999	25800 Carlos Bee Blvd	94542	Institution is part of a multi-institution or multi-campus organization	CA - California State University	No	No	CA, District 15	1	1	-122.054	37.6577	Public	Not applicable	Yes	1	City: Midsize	Postbaccalaureate: Comprehensive programs	Four-year, large, primarily nonresidential	11886
110583	California State University-Long Beach	California	4	9	www.csulb.edu	TRUE	2020-03-17	483	TRUE	2020-03-17	483	TRUE	TRUE	2020-03-11	157	2020-03-18	TRUE	TRUE	2020-03-17	483	TRUE	2020-03-10	133	2020-03-10	2020-03-30	2020-04-05	2020-03-04	Title IV postsecondary institution	Degree-granting	20,000 and above	1250 Bellflower Blvd	90840-0115	Institution is part of a multi-institution or multi-campus organization	CA - California State University	No	No	CA, District 47	1	1	-118.112	33.7828	Public	Not applicable	Yes	2	City: Large	Postbaccalaureate: Comprehensive programs	Four-year, large, primarily nonresidential	31079
110592	California State University-Los Angeles	California	4	9	www.calstatela.edu	TRUE	2020-03-17	483	FALSE		#N/A	TRUE	TRUE	2020-03-11	157	2020-03-20	TRUE	TRUE	2020-03-17	483	TRUE	2020-03-10	133	2020-03-10	2020-03-30	2020-04-05	2020-03-04	Title IV postsecondary institution	Degree-granting	20,000 and above	5151 State University Dr	90032-8506	Institution is part of a multi-institution or multi-campus organization	CA - California State University	No	No	CA, District 34	1	1	-118.169	34.0669	Public	Not applicable	Yes	1	City: Large	Research Doctoral: Single program-Education	Four-year, large, primarily nonresidential	23097
110608	California State University-Northridge	California	4	9	https://www.csun.edu	TRUE	2020-03-17	483	TRUE	2020-03-23	1733	TRUE	TRUE	2020-03-11	157	2020-03-23	TRUE	TRUE	2020-03-17	483	TRUE	2020-03-09	114	2020-03-09	2020-03-16	2020-03-22	2020-03-04	Title IV postsecondary institution	Degree-granting	20,000 and above	18111 Nordhoff St	91330	Institution is part of a multi-institution or multi-campus organization	CA - California State University	No	No	CA, District 30	1	1	-118.529	34.2401	Public	Not applicable	Yes	1	City: Large	Postbaccalaureate: Comprehensive programs	Four-year, large, primarily nonresidential	31524
110617	California State University-Sacramento	California	4	9	www.csus.edu	TRUE	2020-03-15	293	TRUE	2020-03-17	483	TRUE	TRUE	2020-03-12	202	2020-03-20	TRUE	TRUE	2020-03-19	924	TRUE	2020-03-10	133	2020-03-10	2020-03-30	2020-04-03	2020-03-04	Title IV postsecondary institution	Degree-granting	20,000 and above	6000 J St	95819-2694	Institution is part of a multi-institution or multi-campus organization	CA - California State University	No	No	CA, District 06	1	1	-121.424	38.5594	Public	Not applicable	Yes	1	City: Large	Postbaccalaureate: Comprehensive programs	Four-year, large, primarily nonresidential	25467
110635	University of California-Berkeley	California	4	9	www.berkeley.edu	TRUE	2020-03-12	202	TRUE	2020-03-16	335	TRUE	TRUE	2020-03-09	114	2020-03-10	FALSE	TRUE	2020-03-13	202	TRUE	2020-03-06	60	2020-03-06	2020-03-23	2020-03-27	2020-03-04	Title IV postsecondary institution	Degree-granting	20,000 and above	200 California Hall	94720	Institution is part of a multi-institution or multi-campus organization	CA - University of California	No	No	CA, District 13	1	1	-122.26	37.8719	Public	Not applicable	Yes	14	City: Midsize	Research Doctoral: Comprehensive programs, no medical/veterinary school	Four-year, large, primarily residential	39393
110644	University of California-Davis	California	4	9	www.ucdavis.edu	TRUE	2020-03-17	483	TRUE	2020-03-19	924	TRUE	TRUE	2020-03-14	252	2020-03-30	FALSE	FALSE		#N/A	TRUE	2020-03-16	335	2020-03-16	2020-03-20	2020-03-26	2020-03-04	Title IV postsecondary institution	Degree-granting	20,000 and above	One Shields Avenue	95616-8678	Institution is part of a multi-institution or multi-campus organization	CA - University of California	Yes	Yes	CA, District 03	1	1	-121.75	38.5397	Public	Not applicable	Yes	20	Suburb: Small	Research Doctoral: Comprehensive programs, with medical/veterinary school	Four-year, large, primarily nonresidential	36919
110653	University of California-Irvine	California	4	9	www.uci.edu/	TRUE	2020-03-17	483	TRUE	2020-03-19	924	TRUE	TRUE	2020-03-10	133	2020-03-30	FALSE	TRUE	2020-03-10	133	TRUE	2020-03-10	133	2020-03-10	2020-03-20	2020-03-27	2020-03-04	Title IV postsecondary institution	Degree-granting	20,000 and above	501 Aldrich Hall	92697	Institution is part of a multi-institution or multi-campus organization	CA - University of California	Yes	Yes	CA, District 45	1	1	-117.841	33.6484	Public	Not applicable	Yes	20	City: Large	Research Doctoral: Comprehensive programs, with medical/veterinary school	Four-year, large, primarily residential	35200
110662	University of California-Los Angeles	California	4	9	www.ucla.edu/	TRUE	2020-03-12	202	TRUE	2020-03-19	924	TRUE	TRUE	2020-03-10	133	2020-03-11	TRUE	TRUE	2020-03-11	157	TRUE	2020-03-12	202	2020-03-12	2020-03-21	2020-03-29	2020-03-04	Title IV postsecondary institution	Degree-granting	20,000 and above	405 Hilgard Ave	90095-1405	Institution is part of a multi-institution or multi-campus organization	CA - University of California	Yes	Yes	CA, District 33	1	1	-118.444	34.0689	Public	Not applicable	Yes	11	City: Large	Research Doctoral: Comprehensive programs, with medical/veterinary school	Four-year, large, highly residential	42895
110671	University of California-Riverside	California	4	9	WWW.UCR.EDU	TRUE	2020-03-12	202	TRUE	2020-03-16	335	TRUE	TRUE	2020-03-11	157	2020-03-30	FALSE	FALSE		#N/A	TRUE	2020-03-14	252	2020-03-16	2020-03-23	2020-03-27	2020-03-04	Title IV postsecondary institution	Degree-granting	20,000 and above	900 University Ave	92521	Institution is part of a multi-institution or multi-campus organization	CA - University of California	Yes	No	CA, District 41	1	1	-117.327	33.9725	Public	Not applicable	Yes	2	City: Large	Research Doctoral: Comprehensive programs, with medical/veterinary school	Four-year, large, primarily residential	23302
110680	University of California-San Diego	California	4	9	www.ucsd.edu	TRUE	2020-03-13	202	TRUE	2020-03-20	1063	TRUE	TRUE	2020-03-09	114	2020-03-30	FALSE	TRUE	2020-03-16	335	FALSE		#N/A		2020-03-21	2020-03-30	2020-03-04	Title IV postsecondary institution	Degree-granting	20,000 and above	9500 Gilman Dr	92093	Institution is part of a multi-institution or multi-campus organization	CA - University of California	Yes	Yes	CA, District 49	1	1	-117.236	32.8777	Public	Not applicable	Yes	15	City: Large	Research Doctoral: Comprehensive programs, with medical/veterinary school	Four-year, large, primarily residential	36590
110705	University of California-Santa Barbara	California	4	9	www.ucsb.edu	TRUE	2020-03-14	252	TRUE	2020-03-19	924	TRUE	TRUE	2020-03-10	133	2020-03-11	FALSE	TRUE	2020-03-14	252			#N/A		2020-03-20	2020-03-30	2020-03-04	Title IV postsecondary institution	Degree-granting	20,000 and above	5221 Cheadle Hall	93106	Institution is part of a multi-institution or multi-campus organization	CA - University of California	No	No	CA, District 24	1	1	-119.846	34.4163	Public	Not applicable	Yes	14	Suburb: Midsize	Research Doctoral: Comprehensive programs, no medical/veterinary school	Four-year, large, primarily residential	25320
110714	University of California-Santa Cruz	California	4	9	www.ucsc.edu/	TRUE	2020-03-10	133	TRUE	2020-03-16	335	TRUE	TRUE	2020-03-10	133	2020-03-11	FALSE	TRUE	2020-03-10	133	TRUE	2020-03-10	133	2020-03-10	2020-03-20	2020-03-30	2020-03-04	Title IV postsecondary institution	Degree-granting	10,000 to 19,999	1156 High St	95064-1011	Institution is part of a multi-institution or multi-campus organization	CA - University of California	No	No	CA, District 20	1	1	-122.059	36.9956	Public	Not applicable	Yes	15	City: Small	Research Doctoral: Comprehensive programs, no medical/veterinary school	Four-year, large, highly residential	19093
111948	Chapman University	California	4	9	https://www.chapman.edu	TRUE	2020-03-17	483	TRUE	2020-03-19	924	TRUE	TRUE	2020-03-11	157	2020-03-12	FALSE	TRUE	2020-03-12	202	TRUE	2020-03-26	3006	2020-03-26	2020-03-23	2020-03-28	2020-03-04	Title IV postsecondary institution	Degree-granting	5,000 to 9,999	One University Dr.	92866	Institution is part of a multi-institution or multi-campus organization	Chapman University	No	No	CA, District 46	1	1	-117.853	33.793	Private not-for-profit (religious affiliation)	Christian Church (Disciples of Christ)	Yes	5	City: Midsize	Research Doctoral: Professional-dominant	Four-year, medium, primarily residential	8598
115755	Humboldt State University	California	4	9	www.humboldt.edu	TRUE	2020-03-16	335	TRUE	2020-03-17	483	TRUE	TRUE	2020-03-12	202	2020-03-26	TRUE	TRUE	2020-03-17	483	TRUE	2020-03-10	133	2020-03-11	2020-03-16	2020-03-20	2020-03-04	Title IV postsecondary institution	Degree-granting	5,000 to 9,999	1 Harpst Street	95521-8299	Institution is part of a multi-institution or multi-campus organization	CA - California State University	No	No	CA, District 02	1	1	-124.078	40.8775	Public	Not applicable	Yes	0	Town: Remote	Postbaccalaureate: Comprehensive programs	Four-year, medium, primarily residential	7148
117140	University of La Verne	California	4	9	www.laverne.edu/	TRUE	2020-03-13	202	TRUE	2020-03-16	335	TRUE	TRUE	2020-03-11	157	2020-03-16	FALSE	TRUE	2020-03-11	157	TRUE	2020-03-11	157	2020-03-12	2020-03-16	2020-03-20	2020-03-04	Title IV postsecondary institution	Degree-granting	5,000 to 9,999	1950 Third St	91750-4401	Institution is NOT part of a multi-institution or multi-campus organization	Not applicable	No	No	CA, District 32	1	1	-117.773	34.1009	Private not-for-profit (no religious affiliation)	Not applicable	Yes	6	Suburb: Large	Research Doctoral: Professional-dominant	Four-year, medium, primarily nonresidential	5202
117946	Loyola Marymount University	California	4	9	www.lmu.edu	TRUE	2020-03-19	924	TRUE	2020-03-23	1733	TRUE	TRUE	2020-03-14	252	2020-03-23	TRUE	TRUE	2020-03-10	133	TRUE	2020-03-03	0	2020-03-03	2020-02-28	2020-03-04	2020-03-04	Title IV postsecondary institution	Degree-granting	5,000 to 9,999	One Lmu Drive	90045-2659	Institution is NOT part of a multi-institution or multi-campus organization	Not applicable	No	No	CA, District 43	1	1	-118.416	33.9708	Private not-for-profit (religious affiliation)	Roman Catholic	Yes	9	City: Large	Research Doctoral: Single program-Education	Four-year, medium, highly residential	8750
118912	MiraCosta College	California	4	9	www.miracosta.edu	TRUE	2020-03-20	1063	TRUE	2020-03-23	1733	TRUE	TRUE	2020-03-13	202	2020-03-30	TRUE	FALSE		#N/A	TRUE	2020-03-11	157	2020-03-11	2020-03-16	2020-03-21	2020-03-04	Title IV postsecondary institution	Degree-granting	10,000 to 19,999	One Barnard Drive	92056-3899	Institution is NOT part of a multi-institution or multi-campus organization	Not applicable	No	No	CA, District 49	1	1	-117.303	33.1905	Public	Not applicable	Yes	4	Suburb: Large	Not classified (Exclusively Undergraduate)	Four-year, medium, primarily nonresidential	5062
119605	National University	California	4	9	www.nu.edu	TRUE	2020-03-17	483	TRUE	2020-03-20	1063	TRUE	TRUE	2020-03-12	202	2020-03-13	FALSE	FALSE		#N/A	TRUE	2020-03-10	133	2020-03-10	2020-03-30	2020-04-03	2020-03-04	Title IV postsecondary institution	Degree-granting	10,000 to 19,999	11255 North Torrey Pines Road	92037-1011	Institution is part of a multi-institution or multi-campus organization	National University System	No	No	CA, District 49	1	1	-117.243	32.9099	Private not-for-profit (no religious affiliation)	Not applicable	Implied no	6	City: Large	Postbaccalaureate: Comprehensive programs	Four-year, large, primarily nonresidential	8034
120883	University of the Pacific	California	4	9	www.pacific.edu	TRUE	2020-03-16	335	TRUE	2020-03-19	924	TRUE	TRUE	2020-03-11	157	2020-03-23	TRUE	TRUE	2020-03-15	293	TRUE	2020-02-27	0	2020-02-27	2020-03-09	2020-03-13	2020-03-04	Title IV postsecondary institution	Degree-granting	5,000 to 9,999	3601 Pacific Ave	95211-0197	Institution is NOT part of a multi-institution or multi-campus organization	Not applicable	Yes	No	CA, District 09	1	1	-121.312	37.9814	Private not-for-profit (no religious affiliation)	Not applicable	Yes	5	City: Large	Research Doctoral: Professional-dominant	Four-year, medium, highly residential	5688
121150	Pepperdine University	California	4	9	www.pepperdine.edu/	TRUE	2020-03-15	293	TRUE	2020-03-17	483	TRUE	TRUE	2020-03-11	157	2020-03-16	FALSE	TRUE	2020-03-20	1063	TRUE	2020-03-05	53	2020-03-05	2020-03-02	2020-03-06	2020-03-04	Title IV postsecondary institution	Degree-granting	5,000 to 9,999	24255 Pacific Coast Hwy	90263	Institution is NOT part of a multi-institution or multi-campus organization	Not applicable	No	No	CA, District 33	1	1	-118.707	34.0378	Private not-for-profit (religious affiliation)	Churches of Christ	Yes	12	Suburb: Large	Research Doctoral: Single program-Education	Four-year, medium, highly residential	5645
122409	San Diego State University	California	4	9	www.sdsu.edu	TRUE	2020-03-15	293	TRUE	2020-03-17	483	TRUE	TRUE	2020-03-10	133	2020-04-06	TRUE	TRUE	2020-03-12	202	TRUE	2020-03-09	114	2020-03-09	2020-03-30	2020-04-03	2020-03-04	Title IV postsecondary institution	Degree-granting	20,000 and above	5500 Campanile Dr	92182-0001	Institution is part of a multi-institution or multi-campus organization	CA - California State University	No	No	CA, District 53	1	1	-117.071	32.7752	Public	Not applicable	Yes	4	City: Large	Research Doctoral: Professional-dominant	Four-year, large, primarily nonresidential	30451
122436	University of San Diego	California	4	9	www.sandiego.edu	TRUE	2020-03-13	202	TRUE	2020-03-16	335	TRUE	TRUE	2020-03-12	202	2020-03-23	TRUE	TRUE	2020-03-12	202	TRUE	2020-03-11	157	2020-03-11	2020-03-02	2020-03-06	2020-03-04	Title IV postsecondary institution	Degree-granting	5,000 to 9,999	5998 Alcala Park	92110-2492	Institution is NOT part of a multi-institution or multi-campus organization	Not applicable	No	No	CA, District 52	1	1	-117.192	32.7708	Private not-for-profit (religious affiliation)	Roman Catholic	Yes	4	City: Large	Research Doctoral: Professional-dominant	Four-year, medium, primarily residential	7349
122597	San Francisco State University	California	4	9	www.sfsu.edu	TRUE	2020-03-13	202	TRUE	2020-03-17	483	TRUE	TRUE	2020-03-09	114	2020-03-16	TRUE	TRUE	2020-03-16	335	TRUE	2020-03-12	202	2020-03-12	2020-03-23	2020-03-27	2020-03-04	Title IV postsecondary institution	Degree-granting	20,000 and above	1600 Holloway Ave	94132	Institution is part of a multi-institution or multi-campus organization	CA - California State University	No	No	CA, District 14	1	1	-122.477	37.7212	Public	Not applicable	Yes	2	City: Large	Postbaccalaureate: Comprehensive programs	Four-year, large, primarily nonresidential	24186
122612	University of San Francisco	California	4	9	https://www.usfca.edu	TRUE	2020-03-14	252	TRUE	2020-03-14	252	TRUE	TRUE	2020-03-10	133	2020-03-11	FALSE	TRUE	2020-03-16	335	TRUE	2020-03-13	202	2020-03-13	2020-03-09	2020-03-13	2020-03-04	Title IV postsecondary institution	Degree-granting	10,000 to 19,999	2130 Fulton St	94117-1080	Institution is NOT part of a multi-institution or multi-campus organization	Not applicable	No	No	CA, District 12	1	1	-122.45	37.7766	Private not-for-profit (religious affiliation)	Roman Catholic	Yes	13	City: Large	Research Doctoral: Single program-Education	Four-year, large, primarily residential	9788
122755	San Jose State University	California	4	9	www.sjsu.edu	TRUE	2020-03-16	335	TRUE	2020-03-16	335	TRUE	TRUE	2020-03-09	114	2020-03-16	TRUE	TRUE	2020-03-22	1536	TRUE	2020-03-08	88	2020-03-08	2020-03-30	2020-04-03	2020-03-04	Title IV postsecondary institution	Degree-granting	20,000 and above	One Washington Square	95192-0001	Institution is part of a multi-institution or multi-campus organization	CA - California State University	No	No	CA, District 19	1	1	-121.881	37.3366	Public	Not applicable	Yes	3	City: Large	Postbaccalaureate: Comprehensive programs	Four-year, large, primarily nonresidential	27261
122931	Santa Clara University	California	4	9	www.scu.edu	TRUE	2020-03-10	133	TRUE	2020-03-17	483	TRUE	TRUE	2020-03-09	114	2020-03-10	FALSE	TRUE	2020-03-09	114	TRUE	2020-03-07	69	2020-03-07	2020-03-23	2020-03-27	2020-03-04	Title IV postsecondary institution	Degree-granting	5,000 to 9,999	500 El Camino Real	95053	Institution is NOT part of a multi-institution or multi-campus organization	Not applicable	No	No	CA, District 17	1	1	-121.938	37.3484	Private not-for-profit (religious affiliation)	Roman Catholic	Yes	8	City: Midsize	Research Doctoral: Professional-dominant	Four-year, medium, highly residential	7569
123572	Sonoma State University	California	4	9	www.sonoma.edu	TRUE	2020-03-16	335	TRUE	2020-03-17	483	TRUE	TRUE	2020-03-11	157	2020-03-24	TRUE	TRUE	2020-03-22	1536	TRUE	2020-03-12	202	2020-03-12	2020-03-19	2020-03-23	2020-03-04	Title IV postsecondary institution	Degree-granting	5,000 to 9,999	1801 E Cotati Ave	94928-3609	Institution is part of a multi-institution or multi-campus organization	CA - California State University	No	No	CA, District 05	1	1	-122.677	38.3403	Public	Not applicable	Yes	0	Suburb: Large	Postbaccalaureate: Comprehensive programs	Four-year, medium, primarily residential	8292
123961	University of Southern California	California	4	9	www.usc.edu/	TRUE	2020-03-13	202	TRUE	2020-03-16	335	TRUE	TRUE	2020-03-10	133	2020-03-22	FALSE	TRUE	2020-03-10	133	TRUE	2020-03-10	133	2020-03-10	2020-03-15	2020-03-22	2020-03-04	Title IV postsecondary institution	Degree-granting	20,000 and above	University Park	90089	Institution is NOT part of a multi-institution or multi-campus organization	Not applicable	Yes	Yes	CA, District 37	1	1	-118.284	34.0213	Private not-for-profit (no religious affiliation)	Not applicable	Yes	15	City: Large	Research Doctoral: Comprehensive programs, with medical/veterinary school	Four-year, large, primarily residential	40952
126562	University of Colorado Denver/Anschutz Medical Campus	Colorado	4	8	www.ucdenver.edu/	TRUE	2020-03-13	72	TRUE	2020-03-16	131	TRUE	TRUE	2020-03-13	72	2020-03-16	FALSE	FALSE		#N/A	TRUE	2020-03-09	9	2020-03-09	2020-03-23	2020-03-27	2020-03-10	Title IV postsecondary institution	Degree-granting	20,000 and above	1380 Lawrence Street, Lawrence Street Center, Suite 1400	80217-3364	Institution is part of a multi-institution or multi-campus organization	CO - University of Colorado	Yes	Yes	CO, District 06	1	1	-104.838	39.7451	Public	Not applicable	Yes	1	City: Large	Research Doctoral: STEM-dominant	Four-year, large, primarily nonresidential	13182
126580	University of Colorado Colorado Springs	Colorado	4	8	https://www.uccs.edu	TRUE	2020-03-13	72	TRUE	2020-03-16	131	TRUE	TRUE	2020-03-11	28	2020-03-16	FALSE	TRUE	2020-03-13	72	TRUE	2020-03-10	12	2020-03-10	2020-03-23	2020-03-27	2020-03-10	Title IV postsecondary institution	Degree-granting	10,000 to 19,999	1420 Austin Bluffs Parkway	80918	Institution is part of a multi-institution or multi-campus organization	CO - University of Colorado	No	No	CO, District 05	3	1	-104.8	38.8927	Public	Not applicable	Yes	0	City: Large	Research Doctoral: Professional-dominant	Four-year, large, primarily nonresidential	8715
126614	University of Colorado Boulder	Colorado	4	8	www.colorado.edu	TRUE	2020-03-11	28	TRUE	2020-03-16	131	TRUE	TRUE	2020-03-11	28	2020-03-16	TRUE	TRUE	2020-03-16	131	TRUE	2020-03-11	28	2020-03-11	2020-03-23	2020-03-27	2020-03-10	Title IV postsecondary institution	Degree-granting	20,000 and above	Regent Drive at Broadway	80309-0017	Institution is part of a multi-institution or multi-campus organization	CO - University of Colorado	No	No	CO, District 02	1	1	-105.271	40.0088	Public	Not applicable	Yes	4	City: Midsize	Research Doctoral: Comprehensive programs, no medical/veterinary school	Four-year, large, primarily residential	30730
126669	Colorado Christian University	Colorado	4	8	WWW.CCU.EDU	TRUE	2020-03-13	72	TRUE	2020-03-13	72	TRUE	TRUE	2020-03-12	45	2020-03-30	TRUE	TRUE	2020-03-12	45	TRUE	2020-03-12	45	2020-03-12	2020-03-23	2020-03-29	2020-03-10	Title IV postsecondary institution	Degree-granting	5,000 to 9,999	8787 West Alameda Avenue	80226	Institution is NOT part of a multi-institution or multi-campus organization	Not applicable	No	No	CO, District 07	1	1	-105.095	39.7139	Private not-for-profit (religious affiliation)	Undenominational	Yes	0	City: Midsize	Postbaccalaureate: Other-dominant, with other professional programs	Four-year, medium, primarily nonresidential	2256
126775	Colorado School of Mines	Colorado	4	8	www.mines.edu	TRUE	2020-03-13	72	TRUE	2020-03-12	45	TRUE	TRUE	2020-03-11	28	2020-03-30	TRUE	TRUE	2020-03-14	101	TRUE	2020-03-11	28	2020-03-11	2020-03-23	2020-03-27	2020-03-10	Title IV postsecondary institution	Degree-granting	5,000 to 9,999	1500 Illinois St	80401	Institution is NOT part of a multi-institution or multi-campus organization	Not applicable	No	No	CO, District 07	1	1	-105.223	39.7514	Public	Not applicable	Yes	5	Suburb: Large	Research Doctoral: STEM-dominant	Four-year, medium, primarily residential	5801
126818	Colorado State University-Fort Collins	Colorado	4	8	www.colostate.edu	TRUE	2020-03-19	216	TRUE	2020-03-19	216	TRUE	TRUE	2020-03-11	28	2020-03-25	TRUE	TRUE	2020-03-16	131	TRUE	2020-03-11	28	2020-03-23	2020-03-14	2020-03-23	2020-03-10	Title IV postsecondary institution	Degree-granting	20,000 and above	102 Administration Building	80523-0100	Institution is part of a multi-institution or multi-campus organization	CO - Colorado State University System	Yes	No	CO, District 02	1	1	-105.081	40.5748	Public	Not applicable	Yes	0	City: Midsize	Research Doctoral: Comprehensive programs, with medical/veterinary school	Four-year, large, primarily residential	25601
127060	University of Denver	Colorado	4	8	www.du.edu	TRUE	2020-03-16	131	TRUE	2020-03-24	720	TRUE	TRUE	2020-03-11	28	2020-03-17	FALSE	TRUE	2020-03-11	28	TRUE	2020-03-06	2	2020-03-06	2020-03-23	2020-03-27	2020-03-10	Title IV postsecondary institution	Degree-granting	10,000 to 19,999	2199 S. University Blvd	80208	Institution is NOT part of a multi-institution or multi-campus organization	Not applicable	No	No	CO, District 01	1	1	-104.963	39.678	Private not-for-profit (no religious affiliation)	Not applicable	Yes	5	City: Large	Research Doctoral: Comprehensive programs, no medical/veterinary school	Four-year, medium, primarily residential	8528
127556	Colorado Mesa University	Colorado	4	8	www.coloradomesa.edu	TRUE	2020-03-17	160	TRUE	2020-03-25	912	TRUE	TRUE	2020-03-17	160	2020-03-30	TRUE	TRUE	2020-03-17	160	TRUE	2020-03-17	160	2020-03-17	2020-03-16	2020-03-23	2020-03-10	Title IV postsecondary institution	Degree-granting	5,000 to 9,999	1100 North Avenue	81501-3122	Institution is NOT part of a multi-institution or multi-campus organization	Not applicable	No	No	CO, District 03	3	1	-108.553	39.0806	Public	Not applicable	Yes	0	City: Small	Postbaccalaureate: Education-dominant, with other professional programs	Four-year, medium, primarily residential	7108
127565	Metropolitan State University of Denver	Colorado	4	8	www.msudenver.edu/	TRUE	2020-03-13	72	TRUE	2020-03-17	160	TRUE	TRUE	2020-03-11	28	2020-03-30	TRUE	FALSE		#N/A	TRUE	2020-03-09	9	2020-03-10	2020-03-08	2020-03-14	2020-03-10	Title IV postsecondary institution	Degree-granting	20,000 and above	Speer Blvd and Colfax Ave	80217-3362	Institution is NOT part of a multi-institution or multi-campus organization	Not applicable	No	No	CO, District 01	1	1	-105.005	39.7442	Public	Not applicable	Yes	0	City: Large	Postbaccalaureate: Other-dominant, with other professional programs	Four-year, large, primarily nonresidential	13182
127741	University of Northern Colorado	Colorado	4	8	https://www.unco.edu	TRUE	2020-03-16	131	TRUE	2020-03-16	131	TRUE	TRUE	2020-03-11	28	2020-03-25	TRUE	TRUE	2020-03-16	131	TRUE	2020-03-11	28	2020-03-11	2020-03-15	2020-03-22	2020-03-10	Title IV postsecondary institution	Degree-granting	10,000 to 19,999	Carter Hall - Rm 4000	80639	Institution is NOT part of a multi-institution or multi-campus organization	Not applicable	No	No	CO, District 04	3	1	-104.693	40.4109	Public	Not applicable	Yes	1	City: Midsize	Research Doctoral: Comprehensive programs, no medical/veterinary school	Four-year, large, primarily residential	9103
127918	Regis University	Colorado	4	8	www.regis.edu/	TRUE	2020-03-12	45	TRUE	2020-04-10	#N/A	TRUE	TRUE	2020-03-12	45	2020-03-19	TRUE	TRUE	2020-03-19	216	FALSE		#N/A		2020-02-29	2020-03-08	2020-03-10	Title IV postsecondary institution	Degree-granting	5,000 to 9,999	3333 Regis Blvd	80221-1099	Institution is part of a multi-institution or multi-campus organization	Regis Corporation	No	No	CO, District 01	1	1	-105.031	39.7882	Private not-for-profit (religious affiliation)	Roman Catholic	Yes	1	City: Large	Postbaccalaureate: Business-dominant, with Arts & Sciences	Four-year, medium, primarily nonresidential	5086
128106	Colorado State University-Pueblo	Colorado	4	8	https://www.csupueblo.edu	TRUE	2020-03-17	160	TRUE	2020-03-17	160	TRUE	TRUE	2020-03-12	45	2020-03-16	TRUE	TRUE	2020-03-17	160	TRUE	2020-03-10	12	2020-03-10	2020-03-23	2020-03-27	2020-03-10	Title IV postsecondary institution	Degree-granting	5,000 to 9,999	2200 Bonforte Blvd	81001-4901	Institution is part of a multi-institution or multi-campus organization	CO - Colorado State University System	No	No	CO, District 03	3	1	-104.579	38.3086	Public	Not applicable	Yes	3	City: Midsize	Postbaccalaureate: Business-dominant, with Arts & Sciences	Four-year, medium, primarily residential	3526
128744	University of Bridgeport	Connecticut	1	1	www.bridgeport.edu	TRUE	2020-03-18	68	TRUE	2020-03-20	194	TRUE	TRUE	2020-03-11	3	2020-03-16	FALSE	TRUE	2020-03-11	3	TRUE	2020-03-11	3	2020-03-11	2020-03-08	2020-03-15	2020-03-10	Title IV postsecondary institution	Degree-granting	5,000 to 9,999	126 Park Avenue	06604-5620	Institution is NOT part of a multi-institution or multi-campus organization	Not applicable	No	No	CT, District 04	1	1	-73.1902	41.1647	Private not-for-profit (no religious affiliation)	Not applicable	Yes	6	City: Midsize	Research Doctoral: STEM-dominant	Four-year, medium, primarily residential	3404
128771	Central Connecticut State University	Connecticut	1	1	www2.ccsu.edu/	TRUE	2020-03-12	6	TRUE	2020-03-12	6	TRUE	TRUE	2020-03-11	3	2020-03-23	TRUE	TRUE	2020-03-11	3	TRUE	2020-03-09	1	2020-03-09	2020-03-16	2020-03-22	2020-03-10	Title IV postsecondary institution	Degree-granting	10,000 to 19,999	1615 Stanley St	6050	Institution is part of a multi-institution or multi-campus organization	CT - Connecticut State Colleges and Universities	No	No	CT, District 05	1	1	-72.766	41.6925	Public	Not applicable	Yes	2	Suburb: Large	Research Doctoral: Single program-Education	Four-year, medium, primarily residential	8167
129020	University of Connecticut	Connecticut	1	1	uconn.edu/	TRUE	2020-03-12	6	TRUE	2020-03-14	11	TRUE	TRUE	2020-03-12	6	2020-03-23	FALSE	TRUE	2020-03-12	6	TRUE	2020-03-06	0	2020-03-06	2020-03-17	2020-03-23	2020-03-10	Title IV postsecondary institution	Degree-granting	20,000 and above	352 Mansfield Road	6269	Institution is NOT part of a multi-institution or multi-campus organization	Not applicable	Yes	Yes	CT, District 02	1	1	-72.2499	41.8091	Public	Not applicable	Yes	10	Suburb: Large	Research Doctoral: Comprehensive programs, with medical/veterinary school	Four-year, large, highly residential	24181
129215	Eastern Connecticut State University	Connecticut	1	1	www.easternct.edu/	TRUE	2020-03-12	6	TRUE	2020-03-12	6	TRUE	TRUE	2020-03-11	3	2020-03-23	FALSE	TRUE	2020-03-11	3	TRUE	2020-03-10	2	2020-03-10	2020-03-14	2020-03-22	2020-03-10	Title IV postsecondary institution	Degree-granting	5,000 to 9,999	83 Windham St	6226	Institution is part of a multi-institution or multi-campus organization	CT - Connecticut State Colleges and Universities	No	No	CT, District 02	1	1	-72.2188	41.7217	Public	Not applicable	Yes	1	Town: Fringe	Postbaccalaureate: Education-dominant, with other professional programs	Four-year, medium, highly residential	4331
129242	Fairfield University	Connecticut	1	1	fairfield.edu	TRUE	2020-03-17	41	FALSE		#N/A	TRUE	TRUE	2020-03-11	3	2020-03-16	FALSE	TRUE	2020-03-11	3	TRUE	2020-03-11	3	2020-03-11	2020-03-07	2020-03-15	2020-03-10	Title IV postsecondary institution	Degree-granting	5,000 to 9,999	1073 N Benson Rd	06824-5195	Institution is NOT part of a multi-institution or multi-campus organization	Not applicable	No	No	CT, District 04	1	1	-73.2559	41.1577	Private not-for-profit (religious affiliation)	Roman Catholic	Yes	5	Suburb: Large	Postbaccalaureate: Comprehensive programs	Four-year, medium, highly residential	4461
129525	University of Hartford	Connecticut	1	1	www.hartford.edu	TRUE	2020-03-15	20	TRUE	2020-03-16	26	TRUE	TRUE	2020-03-12	6	2020-03-30	TRUE	TRUE	2020-03-12	6	TRUE		#N/A		2020-03-15	2020-03-21	2020-03-10	Title IV postsecondary institution	Degree-granting	5,000 to 9,999	200 Bloomfield Ave	06117-1599	Institution is NOT part of a multi-institution or multi-campus organization	Not applicable	No	No	CT, District 01	1	1	-72.7152	41.7986	Private not-for-profit (no religious affiliation)	Not applicable	Yes	3	City: Midsize	Research Doctoral: Professional-dominant	Four-year, medium, highly residential	5113
129941	University of New Haven	Connecticut	1	1	www.newhaven.edu	TRUE	2020-03-09	1	TRUE	2020-03-11	3	TRUE	TRUE	2020-03-09	1	2020-03-25	TRUE	TRUE	2020-03-09	1	TRUE	2020-03-09	1	2020-03-09	2020-03-16	2020-03-20	2020-03-10	Title IV postsecondary institution	Degree-granting	5,000 to 9,999	300 Boston Post Road	06516-1916	Institution is NOT part of a multi-institution or multi-campus organization	Not applicable	No	No	CT, District 03	1	1	-72.9615	41.2913	Private not-for-profit (no religious affiliation)	Not applicable	Yes	1	Suburb: Large	Postbaccalaureate: Other-dominant, with Arts & Sciences	Four-year, medium, highly residential	5907
130226	Quinnipiac University	Connecticut	1	1	www.qu.edu	TRUE	2020-03-15	20	TRUE	2020-03-15	20	TRUE	TRUE	2020-03-10	2	2020-03-18	TRUE	TRUE	2020-03-10	2	TRUE	2020-03-10	2	2020-03-15	2020-03-09	2020-03-14	2020-03-10	Title IV postsecondary institution	Degree-granting	10,000 to 19,999	Mt Carmel Ave	6518	Institution is NOT part of a multi-institution or multi-campus organization	Not applicable	Yes	No	CT, District 03	1	1	-72.8941	41.4189	Private not-for-profit (no religious affiliation)	Not applicable	Yes	2	Suburb: Large	Postbaccalaureate: Other-dominant, with Arts & Sciences	Four-year, medium, highly residential	8624
130253	Sacred Heart University	Connecticut	1	1	www.sacredheart.edu	TRUE	2020-03-16	26	TRUE	2020-04-09	#N/A	TRUE	TRUE	2020-03-09	1	2020-03-11	TRUE	FALSE		#N/A	TRUE	2020-03-09	1	2020-03-09	2020-03-02	2020-03-06	2020-03-10	Title IV postsecondary institution	Degree-granting	5,000 to 9,999	5151 Park Ave	06825-1000	Institution is NOT part of a multi-institution or multi-campus organization	Not applicable	No	No	CT, District 04	1	1	-73.2433	41.2209	Private not-for-profit (religious affiliation)	Roman Catholic	Yes	1	Suburb: Large	Postbaccalaureate: Comprehensive programs	Four-year, medium, highly residential	6325
130493	Southern Connecticut State University	Connecticut	1	1	www.southernct.edu	TRUE	2020-03-12	6	TRUE	2020-03-15	20	TRUE	TRUE	2020-03-17	41	2020-03-23	TRUE	TRUE	2020-03-10	2	TRUE	2020-03-10	2	2020-03-10	2020-03-16	2020-03-22	2020-03-10	Title IV postsecondary institution	Degree-granting	10,000 to 19,999	501 Crescent Street	06515-1355	Institution is part of a multi-institution or multi-campus organization	CT - Connecticut State Colleges and Universities	No	No	CT, District 03	1	1	-72.9479	41.3332	Public	Not applicable	Yes	0	City: Midsize	Research Doctoral: Single program-Education	Four-year, medium, primarily residential	7616
130776	Western Connecticut State University	Connecticut	1	1	www.wcsu.edu	TRUE	2020-03-15	20	TRUE	2020-03-18	68	TRUE	TRUE	2020-03-11	3	2020-03-23	FALSE	TRUE	2020-03-11	3	TRUE	2020-03-09	1	2020-03-09	2020-03-16	2020-03-22	2020-03-10	Title IV postsecondary institution	Degree-granting	5,000 to 9,999	181 White Street	06810-6826	Institution is part of a multi-institution or multi-campus organization	CT - Connecticut State Colleges and Universities	No	No	CT, District 05	1	1	-73.4443	41.4004	Public	Not applicable	Yes	0	City: Small	Postbaccalaureate: Education-dominant, with Arts & Sciences	Four-year, medium, primarily residential	4181
130794	Yale University	Connecticut	1	1	https://www.yale.edu	TRUE	2020-03-10	2	TRUE	2020-03-16	26	TRUE	TRUE	2020-03-10	2	2020-03-23	FALSE	TRUE	2020-03-10	2	TRUE	2020-03-10	2	2020-03-10	2020-03-06	2020-03-22	2020-03-10	Title IV postsecondary institution	Degree-granting	10,000 to 19,999	Woodbridge Hall	6520	Institution is NOT part of a multi-institution or multi-campus organization	Not applicable	Yes	No	CT, District 03	1	1	-72.9267	41.3112	Private not-for-profit (no religious affiliation)	Not applicable	Yes	12	City: Midsize	Research Doctoral: Comprehensive programs, with medical/veterinary school	Four-year, large, highly residential	13303
130943	University of Delaware	Delaware	3	5	www.udel.edu/	TRUE	2020-03-16	8	TRUE	2020-03-16	8	TRUE	TRUE	2020-03-10	0	2020-03-23	TRUE	TRUE	2020-03-13	4	TRUE	2020-03-10	0	2020-03-10	2020-03-30	2020-04-03	2020-03-12	Title IV postsecondary institution	Degree-granting	20,000 and above	104 Hullihen Hall	19716	Institution is NOT part of a multi-institution or multi-campus organization	Not applicable	No	No	DE, District 00	1	1	-75.7528	39.6796	Public	Not applicable	Yes	3	Suburb: Large	Research Doctoral: Comprehensive programs, no medical/veterinary school	Four-year, large, primarily residential	21698
131113	Wilmington University	Delaware	3	5	www.wilmu.edu	TRUE	2020-03-14	6	TRUE	2020-03-17	16	TRUE	TRUE	2020-03-12	4	2020-03-16	FALSE	FALSE		#N/A	TRUE	2020-03-12	4	2020-03-12	2020-04-10	2020-04-17	2020-03-12	Title IV postsecondary institution	Degree-granting	10,000 to 19,999	320 Dupont Hwy	19720	Institution is NOT part of a multi-institution or multi-campus organization	Not applicable	No	No	DE, District 00	1	1	-75.587	39.6823	Private not-for-profit (no religious affiliation)	Not applicable	Yes	0	Suburb: Large	Research Doctoral: Professional-dominant	Four-year, medium, primarily nonresidential	4984
131159	American University	District of Columbia	3	5	WWW.AMERICAN.EDU	TRUE	2020-03-12	10	TRUE	2020-03-16	17	TRUE	TRUE	2020-03-10	5	2020-03-18	TRUE	TRUE	2020-03-10	5	TRUE	2020-03-05	0	2020-03-05	2020-03-08	2020-03-15	#N/A	Title IV postsecondary institution	Degree-granting	10,000 to 19,999	4400 Massachusetts Ave NW	20016-8001	Institution is NOT part of a multi-institution or multi-campus organization	Not applicable	No	No	DC, District 98	1	1	-77.0889	38.936	Private not-for-profit (religious affiliation)	United Methodist	Yes	3	City: Large	Research Doctoral: Comprehensive programs, no medical/veterinary school	Four-year, large, highly residential	11435
131283	Catholic University of America	District of Columbia	3	5	https://www.catholic.edu	TRUE	2020-03-13	10	TRUE	2020-03-18	31	TRUE	TRUE	2020-03-11	5	2020-03-18	TRUE	TRUE	2020-03-13	10	TRUE	2020-03-03	0	2020-03-03	2020-03-09	2020-03-16	#N/A	Title IV postsecondary institution	Degree-granting	5,000 to 9,999	620 Michigan Avenue, NE	20064	Institution is NOT part of a multi-institution or multi-campus organization	Not applicable	No	No	DC, District 98	1	1	-76.9979	38.9337	Private not-for-profit (religious affiliation)	Roman Catholic	Yes	1	City: Large	Research Doctoral: Comprehensive programs, no medical/veterinary school	Four-year, medium, highly residential	4257
131469	George Washington University	District of Columbia	3	5	https://www.gwu.edu	TRUE	2020-03-13	10	TRUE	2020-03-16	17	TRUE	TRUE	2020-03-10	5	2020-03-23	FALSE	TRUE	2020-03-10	5	TRUE	2020-03-05	0	2020-03-05	2020-03-16	2020-03-20	#N/A	Title IV postsecondary institution	Degree-granting	20,000 and above	2121 I Street, NW	20052	Institution is NOT part of a multi-institution or multi-campus organization	Not applicable	Yes	No	DC, District 98	1	1	-77.0484	38.8992	Private not-for-profit (no religious affiliation)	Not applicable	Yes	11	City: Large	Research Doctoral: Comprehensive programs, with medical/veterinary school	Four-year, large, highly residential	19099
131496	Georgetown University	District of Columbia	3	5	www.georgetown.edu	TRUE	2020-03-11	5	TRUE	2020-03-20	71	TRUE	TRUE	2020-03-11	5	2020-03-16	FALSE	TRUE	2020-03-11	5	TRUE	2020-03-02	0	2020-03-02	2020-03-06	2020-03-15	#N/A	Title IV postsecondary institution	Degree-granting	10,000 to 19,999	37th and O St NW	20057-0001	Institution is NOT part of a multi-institution or multi-campus organization	Not applicable	Yes	No	DC, District 98	1	1	-77.0735	38.9088	Private not-for-profit (religious affiliation)	Roman Catholic	Yes	9	City: Large	Research Doctoral: Comprehensive programs, with medical/veterinary school	Four-year, large, highly residential	14741
131520	Howard University	District of Columbia	3	5	www.howard.edu	TRUE	2020-03-13	10	TRUE	2020-03-14	10	TRUE	TRUE	2020-03-11	5	2020-03-23	TRUE	TRUE	2020-03-11	5	TRUE	2020-03-07	0	2020-03-07	2020-03-14	2020-03-22	#N/A	Title IV postsecondary institution	Degree-granting	5,000 to 9,999	2400 Sixth St NW	20059-0001	Institution is NOT part of a multi-institution or multi-campus organization	Not applicable	Yes	Yes	DC, District 98	1	1	-77.019	38.9224	Private not-for-profit (no religious affiliation)	Not applicable	Yes	2	City: Large	Research Doctoral: Comprehensive programs, with medical/veterinary school	Four-year, medium, highly residential	8500
132471	Barry University	Florida	3	5	www.barry.edu	TRUE	2020-03-16	141	TRUE	2020-03-19	390	TRUE	TRUE	2020-03-12	32	2020-03-19	TRUE	TRUE	2020-03-16	141	TRUE	2020-03-10	19	2020-03-10	2020-03-02	2020-03-06	2020-03-09	Title IV postsecondary institution	Degree-granting	5,000 to 9,999	11300 NE 2nd Ave	33161-6695	Institution is NOT part of a multi-institution or multi-campus organization	Not applicable	No	No	FL, District 24	1	3	-80.1989	25.8789	Private not-for-profit (religious affiliation)	Roman Catholic	Yes	5	Suburb: Large	Research Doctoral: Professional-dominant	Four-year, medium, primarily residential	5126
132693	Eastern Florida State College	Florida	3	5	www.easternflorida.edu	TRUE	2020-03-15	116	TRUE	2020-03-23	1171	TRUE	TRUE	2020-03-15	116	2020-03-23	TRUE	FALSE		#N/A			#N/A		2020-03-16	2020-03-22	2020-03-09	Title IV postsecondary institution	Degree-granting	10,000 to 19,999	1519 Clearlake Rd	32922	Institution is NOT part of a multi-institution or multi-campus organization	Not applicable	No	No	FL, District 08	3	3	-80.7565	28.3836	Public	Not applicable	Yes	0	Suburb: Large	Not classified (Exclusively Undergraduate)	Four-year, medium, primarily nonresidential	5320
132903	University of Central Florida	Florida	3	5	www.ucf.edu/	TRUE	2020-03-15	116	TRUE	2020-03-27	2765	TRUE	TRUE	2020-03-11	28	2020-03-16	FALSE	TRUE	2020-03-12	32	TRUE	2020-03-11	28	2020-03-11	2020-03-09	2020-03-14	2020-03-09	Title IV postsecondary institution	Degree-granting	20,000 and above	4000 Central Florida Blvd	32816	Institution is part of a multi-institution or multi-campus organization	FL - State University System of Florida	Yes	No	FL, District 07	1	3	-81.2009	28.6022	Public	Not applicable	Yes	0	Suburb: Large	Research Doctoral: Comprehensive programs, with medical/veterinary school	Four-year, large, primarily nonresidential	46575
133553	Embry-Riddle Aeronautical University-Daytona Beach	Florida	3	5	daytonabeach.erau.edu/	TRUE	2020-03-20	520	TRUE	2020-03-20	520	TRUE	TRUE	2020-03-13	50	2020-03-18	TRUE	TRUE	2020-03-13	50	TRUE	2020-03-10	19	2020-03-10	2020-03-09	2020-03-13	2020-03-09	Title IV postsecondary institution	Degree-granting	5,000 to 9,999	600 S Clyde Morris Blvd	32114-3900	Institution is part of a multi-institution or multi-campus organization	Embry-Riddle Aeronautical University Inc.	No	No	FL, District 06	3	3	-81.0484	29.1899	Private not-for-profit (no religious affiliation)	Not applicable	Yes	7	City: Small	Research Doctoral: STEM-dominant	Four-year, medium, primarily residential	6133
133650	Florida Agricultural and Mechanical University	Florida	3	5	www.famu.edu	TRUE	2020-03-17	186	TRUE	2020-03-18	314	TRUE	TRUE	2020-03-11	28	2020-03-23	TRUE	TRUE	2020-03-13	50	TRUE	2020-03-18	314	2020-03-18	2020-03-16	2020-03-20	2020-03-09	Title IV postsecondary institution	Degree-granting	10,000 to 19,999	1500 S Martin Luther King Jr Blvd	32307	Institution is part of a multi-institution or multi-campus organization	FL - State University System of Florida	No	No	FL, District 05	1	3	-84.2902	30.4285	Public	Not applicable	Yes	1	City: Midsize	Research Doctoral: Professional-dominant	Four-year, medium, primarily residential	8580
133669	Florida Atlantic University	Florida	3	5	www.fau.edu/	TRUE	2020-03-16	141	TRUE	2020-03-16	141	TRUE	TRUE	2020-03-11	28	2020-03-16	FALSE	TRUE	2020-03-13	50	TRUE	2020-03-14	77	2020-03-14	2020-03-07	2020-03-13	2020-03-09	Title IV postsecondary institution	Degree-granting	20,000 and above	777 Glades Rd, Administration Bldg., Room 339	33431-0991	Institution is part of a multi-institution or multi-campus organization	FL - State University System of Florida	Yes	No	FL, District 22	1	3	-80.103	26.3724	Public	Not applicable	Yes	1	City: Small	Research Doctoral: Professional-dominant	Four-year, large, primarily nonresidential	18562
133881	Florida Institute of Technology	Florida	3	5	www.fit.edu	TRUE	2020-04-01	6955	TRUE	2020-04-01	6955	TRUE	TRUE	2020-03-12	32	2020-03-23	TRUE	FALSE		#N/A	TRUE	2020-03-09	18	2020-03-09	2020-03-07	2020-03-14	2020-03-09	Title IV postsecondary institution	Degree-granting	5,000 to 9,999	150 West University Boulevard	32901-6975	Institution is NOT part of a multi-institution or multi-campus organization	Not applicable	No	No	FL, District 08	3	3	-80.6229	28.0658	Private not-for-profit (no religious affiliation)	Not applicable	Yes	10	City: Small	Research Doctoral: STEM-dominant	Four-year, medium, highly residential	4519
133951	Florida International University	Florida	3	5	www.fiu.edu	TRUE	2020-03-15	116	TRUE	2020-03-16	141	TRUE	TRUE	2020-03-11	28	2020-03-12	FALSE	TRUE	2020-03-11	28	TRUE	2020-03-10	19	2020-03-10	2020-02-24	2020-03-02	2020-03-09	Title IV postsecondary institution	Degree-granting	20,000 and above	11200 S. W. 8 Street	33199	Institution is part of a multi-institution or multi-campus organization	FL - State University System of Florida	Yes	No	FL, District 26	1	3	-80.3739	25.7573	Public	Not applicable	Yes	12	Suburb: Large	Research Doctoral: Comprehensive programs, with medical/veterinary school	Four-year, large, primarily nonresidential	34686
134097	Florida State University	Florida	3	5	www.fsu.edu	TRUE	2020-03-19	390	TRUE	2020-03-20	520	TRUE	TRUE	2020-03-11	28	2020-03-23	FALSE	TRUE	2020-03-17	186	TRUE	2020-03-12	32	2020-03-12	2020-03-16	2020-03-20	2020-03-09	Title IV postsecondary institution	Degree-granting	20,000 and above	222 S. Copeland Street	32306-1037	Institution is part of a multi-institution or multi-campus organization	FL - State University System of Florida	Yes	No	FL, District 02	3	3	-84.2919	30.4408	Public	Not applicable	Yes	0	City: Midsize	Research Doctoral: Comprehensive programs, with medical/veterinary school	Four-year, large, primarily nonresidential	34735
134130	University of Florida	Florida	3	5	www.ufl.edu/	TRUE	2020-03-17	186	TRUE	2020-03-24	1412	TRUE	TRUE	2020-03-11	28	2020-03-16	FALSE	TRUE	2020-03-11	28	TRUE	2020-03-16	141	2020-03-16	2020-02-29	2020-03-07	2020-03-09	Title IV postsecondary institution	Degree-granting	20,000 and above	Tigert Hall	32611	Institution is part of a multi-institution or multi-campus organization	FL - State University System of Florida	Yes	No	FL, District 03	3	3	-82.3479	29.6463	Public	Not applicable	Yes	7	City: Midsize	Research Doctoral: Comprehensive programs, with medical/veterinary school	Four-year, large, primarily residential	44135
134343	Gulf Coast State College	Florida	3	5	https://www.gulfcoast.edu/default.htm	TRUE	2020-03-20	520	TRUE	2020-03-20	520	FALSE	TRUE	2020-03-17	186	2020-03-30	TRUE	FALSE		#N/A	TRUE	2020-03-20	520	2020-03-20	2020-03-14	2020-03-20	2020-03-09	Title IV postsecondary institution	Degree-granting	5,000 to 9,999	5230 West U.S. Highway 98	32401	Institution is NOT part of a multi-institution or multi-campus organization	Not applicable	No	No	FL, District 02	3	3	-85.7279	30.1855	Public	Not applicable	Yes	0	City: Small	Not classified (Exclusively Undergraduate)	Four-year, medium, primarily nonresidential	1886
134608	Indian River State College	Florida	3	5	www.irsc.edu	TRUE	2020-03-20	520	FALSE		#N/A	TRUE	TRUE	2020-03-16	141	2020-03-30	TRUE	TRUE	2020-03-20	520	TRUE	2020-03-12	32	2020-03-13	2020-03-16	2020-03-20	2020-03-09	Title IV postsecondary institution	Degree-granting	10,000 to 19,999	3209 Virginia Ave	34981-5596	Institution is NOT part of a multi-institution or multi-campus organization	Not applicable	No	No	FL, District 18	3	3	-80.3587	27.4242	Public	Not applicable	Yes	1	Suburb: Large	Not classified (Exclusively Undergraduate)	Four-year, medium, primarily nonresidential	5380
135081	Keiser University-Ft Lauderdale	Florida	3	5	www.keiseruniversity.edu	FALSE		#N/A	FALSE		#N/A	TRUE	TRUE	2020-03-15	116	2020-03-17	FALSE	FALSE		#N/A	FALSE		#N/A		2020-05-04	2020-05-10	2020-03-09	Title IV postsecondary institution	Degree-granting	10,000 to 19,999	1500 NW 49th St.	33309	Institution is NOT part of a multi-institution or multi-campus organization	Not applicable	No	No	FL, District 20	1	3	-80.164	26.1859	Private not-for-profit (no religious affiliation)	Not applicable	Implied no	1	City: Midsize	Research Doctoral: Professional-dominant	Four-year, large, primarily nonresidential	12605
135726	University of Miami	Florida	3	5	www.miami.edu/	TRUE	2020-03-17	186	TRUE	2020-03-17	186	TRUE	TRUE	2020-03-12	32	2020-03-23	TRUE	TRUE	2020-03-12	32	TRUE	2020-03-11	28	2020-03-11	2020-03-07	2020-03-13	2020-03-09	Title IV postsecondary institution	Degree-granting	10,000 to 19,999	University of Miami	33146	Institution is NOT part of a multi-institution or multi-campus organization	Not applicable	Yes	Yes	FL, District 27	1	3	-80.2787	25.7213	Private not-for-profit (no religious affiliation)	Not applicable	Yes	14	Suburb: Large	Research Doctoral: Comprehensive programs, with medical/veterinary school	Four-year, large, primarily residential	15904
136172	University of North Florida	Florida	3	5	www.unf.edu	TRUE	2020-03-16	141	TRUE	2020-03-16	141	TRUE	TRUE	2020-03-11	28	2020-03-23	FALSE	TRUE	2020-03-11	28	TRUE	2020-03-10	19	2020-03-10	2020-03-16	2020-03-22	2020-03-09	Title IV postsecondary institution	Degree-granting	10,000 to 19,999	1 UNF Drive	32224-7699	Institution is part of a multi-institution or multi-campus organization	FL - State University System of Florida	No	No	FL, District 04	3	3	-81.5091	30.2719	Public	Not applicable	Yes	0	City: Large	Research Doctoral: Single program-Education	Four-year, large, primarily residential	11396
136215	Nova Southeastern University	Florida	3	5	www.nova.edu	TRUE	2020-03-20	520	TRUE	2020-03-20	520	TRUE	TRUE	2020-03-13	50	2020-03-23	TRUE	TRUE	2020-03-13	50	TRUE	2020-03-13	50	2020-03-13	2020-03-02	2020-03-08	2020-03-09	Title IV postsecondary institution	Degree-granting	20,000 and above	3301 College Ave	33314-7796	Institution is NOT part of a multi-institution or multi-campus organization	Not applicable	Yes	No	FL, District 23	1	3	-80.2425	26.0793	Private not-for-profit (no religious affiliation)	Not applicable	Yes	0	Suburb: Large	Research Doctoral: Professional-dominant	Four-year, large, primarily residential	13150
136516	Polk State College	Florida	3	5	www.polk.edu	TRUE	2020-03-16	141	TRUE	2020-03-16	141	TRUE	TRUE	2020-03-13	50	2020-03-16	TRUE	FALSE		#N/A	TRUE	2020-03-12	32	2020-03-12	2020-03-23	2020-03-29	2020-03-09	Title IV postsecondary institution	Degree-granting	10,000 to 19,999	999 Avenue H NE	33881-4299	Institution is NOT part of a multi-institution or multi-campus organization	Not applicable	No	No	FL, District 09	1	3	-81.7119	28.0324	Public	Not applicable	Yes	0	City: Small	Not classified (Exclusively Undergraduate)	Four-year, medium, primarily nonresidential	3675
137032	Saint Leo University	Florida	3	5	www.saintleo.edu			#N/A			#N/A	TRUE	TRUE	2020-03-11	28	2020-03-23	TRUE	TRUE	2020-03-11	28	TRUE	2020-03-03	0	2020-03-03	2020-03-09	2020-03-13	2020-03-09	Title IV postsecondary institution	Degree-granting	10,000 to 19,999	33701 State Road 52	33574-6665	Institution is NOT part of a multi-institution or multi-campus organization	Not applicable	No	No	FL, District 12	3	3	-82.2578	28.3368	Private not-for-profit (religious affiliation)	Roman Catholic	Yes	10	Suburb: Small	Research Doctoral: Single program-Other	Four-year, large, primarily nonresidential	9167
137209	Seminole State College of Florida	Florida	3	5	https://www.seminolestate.edu/	TRUE	2020-03-14	77	TRUE	2020-03-14	77	TRUE	TRUE	2020-03-13	50	2020-03-23	TRUE	FALSE		#N/A	TRUE		#N/A		2020-03-01	2020-03-08	2020-03-09	Title IV postsecondary institution	Degree-granting	10,000 to 19,999	100 Weldon Blvd	32773-6199	Institution is NOT part of a multi-institution or multi-campus organization	Not applicable	No	No	FL, District 07	1	3	-81.308	28.7455	Public	Not applicable	Yes	0	City: Small	Not classified (Exclusively Undergraduate)	Four-year, medium, primarily nonresidential	5773
137351	University of South Florida-Main Campus	Florida	3	5	www.usf.edu	TRUE	2020-03-15	116	TRUE	2020-03-15	116	TRUE	TRUE	2020-03-11	28	2020-03-23	TRUE	TRUE	2020-03-13	50	TRUE	2020-03-05	9	2020-03-05	2020-03-16	2020-03-22	2020-03-09	Title IV postsecondary institution	Degree-granting	20,000 and above	4202 East Fowler Ave	33620-9951	Institution is part of a multi-institution or multi-campus organization	FL - State University System of Florida	Yes	No	FL, District 14	1	3	-82.4132	28.0615	Public	Not applicable	Yes	5	City: Large	Research Doctoral: Comprehensive programs, with medical/veterinary school	Four-year, large, primarily nonresidential	31546
137847	The University of Tampa	Florida	3	5	www.ut.edu	FALSE		#N/A	FALSE		#N/A	TRUE	TRUE	2020-03-11	28	2020-03-16	FALSE	TRUE	2020-03-11	28	TRUE	2020-03-11	28	2020-03-11	2020-03-08	2020-03-15	2020-03-09	Title IV postsecondary institution	Degree-granting	5,000 to 9,999	401 W Kennedy Blvd	33606-1490	Institution is NOT part of a multi-institution or multi-campus organization	Not applicable	No	No	FL, District 14	1	3	-82.4648	27.9485	Private not-for-profit (no religious affiliation)	Not applicable	Yes	6	City: Large	Postbaccalaureate: Business-dominant, with Arts & Sciences	Four-year, medium, highly residential	8470
138354	The University of West Florida	Florida	3	5	uwf.edu	TRUE	2020-03-14	77	TRUE	2020-03-14	77	TRUE	TRUE	2020-03-11	28	2020-03-16	TRUE	TRUE	2020-03-11	28	TRUE		#N/A		2020-03-08	2020-03-15	2020-03-09	Title IV postsecondary institution	Degree-granting	10,000 to 19,999	11000 University Parkway	32514-5750	Institution is part of a multi-institution or multi-campus organization	FL - State University System of Florida	No	No	FL, District 01	3	3	-87.2185	30.5491	Public	Not applicable	Yes	0	City: Small	Research Doctoral: Single program-Education	Four-year, medium, primarily nonresidential	7182
138716	Albany State University	Georgia	3	5	https://www.asurams.edu/	TRUE	2020-03-17	146	TRUE	2020-03-17	146	TRUE	TRUE	2020-03-16	121	2020-03-16	TRUE	TRUE	2020-03-13	42	TRUE	2020-03-12	31		2020-03-09	2020-03-13	2020-03-14	Title IV postsecondary institution	Degree-granting	5,000 to 9,999	504 College Drive	31705	Institution is part of a multi-institution or multi-campus organization	GA - University System of Georgia	No	No	GA, District 02	1	3	-84.1418	31.5693	Public	Not applicable	Yes	0	City: Small	Postbaccalaureate: Education-dominant, with other professional programs	Four-year, medium, primarily residential	4367
139311	Clayton State University	Georgia	3	5	www.clayton.edu	TRUE		#N/A	FALSE		#N/A	TRUE	TRUE	2020-03-13	42	2020-03-21	TRUE	TRUE	2020-03-12	31			#N/A		2020-03-07	2020-03-13	2020-03-14	Title IV postsecondary institution	Degree-granting	5,000 to 9,999	2000 Clayton State Boulevard	30260-0285	Institution is part of a multi-institution or multi-campus organization	GA - University System of Georgia	No	No	GA, District 05	1	3	-84.3282	33.5941	Public	Not applicable	Yes	4	Suburb: Large	Postbaccalaureate: Business-dominant, with Arts & Sciences	Four-year, medium, primarily nonresidential	4013
139366	Columbus State University	Georgia	3	5	www.columbusstate.edu	TRUE	2020-03-13	42	TRUE		#N/A	TRUE	TRUE	2020-03-13	42	2020-03-30	TRUE	TRUE	2020-03-13	42	TRUE	2020-03-13	42	2020-03-13	2020-03-14	2020-03-20	2020-03-14	Title IV postsecondary institution	Degree-granting	5,000 to 9,999	4225 University Ave	31907-5645	Institution is part of a multi-institution or multi-campus organization	GA - University System of Georgia	No	No	GA, District 02	1	3	-84.9411	32.501	Public	Not applicable	Yes	3	City: Midsize	Research Doctoral: Single program-Education	Four-year, medium, primarily nonresidential	5152
139463	Dalton State College	Georgia	3	5	https://www.daltonstate.edu/index.cms	TRUE	2020-03-16	121	TRUE	2020-03-16	121	TRUE	TRUE	2020-03-13	42	2020-03-23	TRUE	TRUE	2020-03-12	31	TRUE	2020-03-16	121		2020-03-09	2020-03-13	2020-03-14	Title IV postsecondary institution	Degree-granting	5,000 to 9,999	650 College Drive	30720-3797	Institution is part of a multi-institution or multi-campus organization	GA - University System of Georgia	No	No	GA, District 14	3	3	-85.0028	34.7742	Public	Not applicable	Yes	4	City: Small	Not classified (Exclusively Undergraduate)	Four-year, medium, primarily nonresidential	3190
139658	Emory University	Georgia	3	5	www.emory.edu	TRUE	2020-03-13	42	TRUE	2020-03-13	42	TRUE	TRUE	2020-03-11	22	2020-03-23	TRUE	TRUE	2020-03-11	22	TRUE	2020-03-12	31	2020-03-12	2020-03-09	2020-03-13	2020-03-14	Title IV postsecondary institution	Degree-granting	10,000 to 19,999	408 Administration Building, 201 Dowman Drive	30322	Institution is NOT part of a multi-institution or multi-campus organization	Not applicable	Yes	Yes	GA, District 05	1	3	-84.3255	33.7902	Private not-for-profit (religious affiliation)	United Methodist	Yes	18	City: Large	Research Doctoral: Comprehensive programs, with medical/veterinary school	Four-year, large, highly residential	12902
139700	Georgia Highlands College	Georgia	3	5	www.highlands.edu	FALSE		#N/A	TRUE	2020-03-17	146	TRUE	TRUE	2020-03-12	31	2020-03-30	TRUE	FALSE		#N/A			#N/A		2020-03-23	2020-03-28	2020-03-14	Title IV postsecondary institution	Degree-granting	5,000 to 9,999	3175 Cedartown Highway, S.E.	30161-3897	Institution is part of a multi-institution or multi-campus organization	GA - University System of Georgia	No	No	GA, District 14	3	3	-85.2074	34.1698	Public	Not applicable	Yes	2	Rural: Fringe	Not classified (Exclusively Undergraduate)	Four-year, medium, primarily nonresidential	2882
139755	Georgia Institute of Technology-Main Campus	Georgia	3	5	www.gatech.edu	TRUE	2020-03-16	121	TRUE	2020-03-19	287	TRUE	TRUE	2020-03-16	121	2020-03-30	TRUE	TRUE	2020-03-18	197	TRUE	2020-03-14	66	2020-03-14	2020-03-16	2020-03-20	2020-03-14	Title IV postsecondary institution	Degree-granting	20,000 and above	225 North Ave	30332-0530	Institution is part of a multi-institution or multi-campus organization	GA - University System of Georgia	No	No	GA, District 05	1	3	-84.3948	33.7724	Public	Not applicable	Yes	12	City: Large	Research Doctoral: Comprehensive programs, no medical/veterinary school	Four-year, large, highly residential	20864
139861	Georgia College & State University	Georgia	3	5	www.gcsu.edu/	TRUE	2020-03-18	197	TRUE	2020-03-18	197	TRUE	TRUE	2020-03-17	146	2020-03-30	TRUE	TRUE	2020-03-12	31	TRUE	2020-03-18	197	2020-03-19	2020-03-16	2020-03-20	2020-03-14	Title IV postsecondary institution	Degree-granting	5,000 to 9,999	231 W Hancock Street	31061	Institution is part of a multi-institution or multi-campus organization	GA - University System of Georgia	No	No	GA, District 10	3	3	-83.232	33.0828	Public	Not applicable	Yes	0	Town: Distant	Postbaccalaureate: Education-dominant, with Arts & Sciences	Four-year, medium, primarily residential	5721
139931	Georgia Southern University	Georgia	3	5	www.georgiasouthern.edu	TRUE	2020-03-13	42	TRUE	2020-03-13	42	TRUE	TRUE	2020-03-16	121	2020-03-30	TRUE	TRUE	2020-03-12	31	TRUE	2020-03-13	42	2020-03-13	2020-03-16	2020-03-20	2020-03-14	Title IV postsecondary institution	Degree-granting	20,000 and above	1332 Southern Drive	30460-8126	Institution is part of a multi-institution or multi-campus organization	GA - University System of Georgia	No	No	GA, District 12	3	3	-81.784	32.4262	Public	Not applicable	Yes	1	Town: Distant	Research Doctoral: Professional-dominant	Four-year, large, primarily residential	20843
139940	Georgia State University	Georgia	3	5	www.gsu.edu	TRUE	2020-03-18	197	TRUE	2020-03-18	197	TRUE	TRUE	2020-03-16	121	2020-03-30	TRUE	TRUE	2020-03-13	42	TRUE	2020-03-13	42	2020-03-13	2020-03-16	2020-03-22	2020-03-14	Title IV postsecondary institution	Degree-granting	20,000 and above	33 gilmer st	30303-3083	Institution is part of a multi-institution or multi-campus organization	GA - University System of Georgia	No	No	GA, District 05	1	3	-84.3867	33.7527	Public	Not applicable	Yes	4	City: Large	Research Doctoral: Comprehensive programs, no medical/veterinary school	Four-year, large, primarily nonresidential	26157
139959	University of Georgia	Georgia	3	5	www.uga.edu	TRUE	2020-03-13	42	TRUE	2020-03-16	121	TRUE	TRUE	2020-03-13	42	2020-03-30	TRUE	TRUE	2020-03-13	42	TRUE	2020-03-17	146	2020-03-17	2020-03-09	2020-03-13	2020-03-14	Title IV postsecondary institution	Degree-granting	20,000 and above	Administration Building	30602	Institution is part of a multi-institution or multi-campus organization	GA - University System of Georgia	Yes	No	GA, District 10	3	3	-83.374	33.9563	Public	Not applicable	Yes	1	City: Midsize	Research Doctoral: Comprehensive programs, with medical/veterinary school	Four-year, large, primarily residential	34930
140447	Mercer University	Georgia	3	5	www.mercer.edu	TRUE	2020-03-19	287	FALSE		#N/A	TRUE	TRUE	2020-03-13	42	2020-03-23	TRUE	TRUE	2020-03-13	42	FALSE		#N/A		2020-03-02	2020-03-06	2020-03-14	Title IV postsecondary institution	Degree-granting	5,000 to 9,999	1501 Mercer University Drive	31207	Institution is NOT part of a multi-institution or multi-campus organization	Not applicable	Yes	No	GA, District 02	1	3	-83.6483	32.8318	Private not-for-profit (no religious affiliation)	Not applicable	Yes	1	City: Midsize	Research Doctoral: Professional-dominant	Four-year, medium, primarily residential	7102
140951	Savannah College of Art and Design	Georgia	3	5	www.scad.edu	TRUE	2020-03-14	66	TRUE		#N/A	TRUE	TRUE	2020-03-12	31	2020-03-30	TRUE	TRUE	2020-03-12	31	TRUE	2020-03-04	2	2020-03-04	2020-03-16	2020-03-20	2020-03-14	Title IV postsecondary institution	Degree-granting	10,000 to 19,999	342 Bull St	31402-3146	Institution is NOT part of a multi-institution or multi-campus organization	Not applicable	No	No	GA, District 01	3	3	-81.0938	32.073	Private not-for-profit (no religious affiliation)	Not applicable	Yes	17	City: Midsize	Postbaccalaureate: Other-dominant, with Arts & Sciences	Four-year, large, primarily residential	11651
141264	Valdosta State University	Georgia	3	5	www.valdosta.edu	TRUE	2020-03-13	42	TRUE	2020-03-13	42	TRUE	TRUE	2020-03-16	121	2020-03-30	TRUE	TRUE	2020-03-13	42	TRUE	2020-03-09	12	2020-03-09	2020-03-16	2020-03-20	2020-03-14	Title IV postsecondary institution	Degree-granting	10,000 to 19,999	1500 N Patterson St	31698	Institution is part of a multi-institution or multi-campus organization	GA - University System of Georgia	No	No	GA, District 08	3	3	-83.2893	30.8474	Public	Not applicable	Yes	1	City: Small	Research Doctoral: Single program-Education	Four-year, medium, primarily residential	7726
141334	University of West Georgia	Georgia	3	5	www.westga.edu	TRUE	2020-03-16	121	TRUE	2020-03-16	121	TRUE	TRUE	2020-03-16	121	2020-03-16	TRUE	TRUE	2020-03-16	121	TRUE	2020-03-16	121	2020-03-16	2020-03-16	2020-03-20	2020-03-14	Title IV postsecondary institution	Degree-granting	10,000 to 19,999	1601 Maple St	30118-0001	Institution is part of a multi-institution or multi-campus organization	GA - University System of Georgia	No	No	GA, District 03	3	3	-85.0978	33.5736	Public	Not applicable	Yes	1	Town: Fringe	Research Doctoral: Professional-dominant	Four-year, large, primarily residential	9339
141574	University of Hawaii at Manoa	Hawaii	4	9	https://manoa.hawaii.edu	TRUE	2020-03-20	26	TRUE	2020-03-20	26	TRUE	TRUE	2020-03-12	2	2020-03-23	TRUE	TRUE	2020-03-12	2	TRUE	2020-03-12	2	2020-03-12	2020-03-16	2020-03-20	2020-03-04	Title IV postsecondary institution	Degree-granting	10,000 to 19,999	2500 Campus Road	96822-2217	Institution is part of a multi-institution or multi-campus organization	HI - University of Hawaii Board of Regents	Yes	No	HI, District 01	1	1	-157.819	21.2986	Public	Not applicable	Yes	3	City: Large	Research Doctoral: Comprehensive programs, with medical/veterinary school	Four-year, large, primarily residential	13329
142115	Boise State University	Idaho	4	8	www.boisestate.edu	TRUE	2020-03-13	0	TRUE	2020-03-25	73	TRUE	TRUE	2020-03-13	0	2020-03-16	TRUE	TRUE	2020-03-13	0	TRUE	2020-03-13	0	2020-03-13	2020-03-23	2020-03-27	2020-03-13	Title IV postsecondary institution	Degree-granting	20,000 and above	1910 University Dr	83725	Institution is part of a multi-institution or multi-campus organization	ID - Idaho State Board of Education	No	No	ID, District 02	3	3	-116.203	43.6043	Public	Not applicable	Yes	1	City: Midsize	Research Doctoral: Professional-dominant	Four-year, large, primarily nonresidential	13895
142276	Idaho State University	Idaho	4	8	www.isu.edu/	TRUE	2020-03-15	5	TRUE	2020-03-25	73	TRUE	TRUE	2020-03-13	0	2020-03-30	TRUE	TRUE	2020-03-13	0	TRUE	2020-03-12	0	2020-03-12	2020-03-16	2020-03-20	2020-03-13	Title IV postsecondary institution	Degree-granting	10,000 to 19,999	921 S 8th Ave	83209	Institution is NOT part of a multi-institution or multi-campus organization	Not applicable	No	No	ID, District 02	3	3	-112.432	42.8638	Public	Not applicable	Yes	1	City: Small	Research Doctoral: Comprehensive programs, no medical/veterinary school	Four-year, medium, primarily nonresidential	7445
142285	University of Idaho	Idaho	4	8	www.uidaho.edu	TRUE	2020-03-24	50	TRUE	2020-03-19	11	TRUE	TRUE	2020-03-11	0	2020-03-23	TRUE	FALSE	2020-03-12	0	TRUE	2020-03-12	0	2020-03-12	2020-03-16	2020-03-20	2020-03-13	Title IV postsecondary institution	Degree-granting	10,000 to 19,999	875 Perimeter Drive MS 2282	83844-2282	Institution is NOT part of a multi-institution or multi-campus organization	Not applicable	Yes	No	ID, District 01	3	3	-117.014	46.7274	Public	Not applicable	Yes	2	Town: Distant	Research Doctoral: STEM-dominant	Four-year, medium, primarily residential	8436
142522	Brigham Young University-Idaho	Idaho	4	8	www.byui.edu	TRUE	2020-03-17	7	TRUE	2020-03-25	73	TRUE	TRUE	2020-03-12	0	2020-03-18	TRUE	TRUE	2020-03-25	73	TRUE	2020-03-17	7	2020-03-17	2020-04-09	2020-04-20	2020-03-13	Title IV postsecondary institution	Degree-granting	20,000 and above	525 S Center	83460-1690	Institution is NOT part of a multi-institution or multi-campus organization	Not applicable	No	No	ID, District 02	3	3	-111.782	43.8184	Private not-for-profit (religious affiliation)	Latter Day Saints (Mormon Church)	Implied no	4	Town: Distant	Not classified (Exclusively Undergraduate)	Four-year, large, primarily nonresidential	18335
143118	Aurora University	Illinois	2	3	aurora.edu	TRUE	2020-03-17	159	FALSE		#N/A	TRUE	TRUE	2020-03-12	25	2020-03-18	TRUE	FALSE		#N/A	TRUE	2020-03-09	7	2020-03-09	2020-03-02	2020-03-08	2020-03-09	Title IV postsecondary institution	Degree-granting	5,000 to 9,999	347 S Gladstone Ave	60506-4892	Institution is NOT part of a multi-institution or multi-campus organization	Not applicable	No	No	IL, District 11	1	1	-88.349	41.7536	Private not-for-profit (no religious affiliation)	Not applicable	Yes	1	Suburb: Large	Research Doctoral: Professional-dominant	Four-year, medium, primarily nonresidential	4367
143358	Bradley University	Illinois	2	3	www.bradley.edu	TRUE	2020-03-18	288	TRUE	2020-03-18	288	TRUE	TRUE	2020-03-12	25	2020-03-30	TRUE	TRUE	2020-03-18	288	TRUE	2020-03-12	25	2020-03-12	2020-03-16	2020-03-20	2020-03-09	Title IV postsecondary institution	Degree-granting	5,000 to 9,999	1501 W Bradley Ave	61625-0001	Institution is NOT part of a multi-institution or multi-campus organization	Not applicable	No	No	IL, District 17	1	1	-89.6168	40.6969	Private not-for-profit (no religious affiliation)	Not applicable	Yes	1	City: Midsize	Postbaccalaureate: Arts & sciences-dominant	Four-year, medium, primarily residential	4839
144050	University of Chicago	Illinois	2	3	WWW.UCHICAGO.EDU	TRUE	2020-03-13	32	TRUE	2020-03-31	5994	TRUE	TRUE	2020-03-12	25	2020-03-30	TRUE	TRUE	2020-03-12	25	TRUE	2020-03-10	19	2020-03-10	2020-03-22	2020-03-29	2020-03-09	Title IV postsecondary institution	Degree-granting	10,000 to 19,999	5801 S Ellis Ave	60637	Institution is NOT part of a multi-institution or multi-campus organization	Not applicable	Yes	No	IL, District 01	1	1	-87.5995	41.788	Private not-for-profit (no religious affiliation)	Not applicable	Yes	17	City: Large	Research Doctoral: Comprehensive programs, with medical/veterinary school	Four-year, large, highly residential	14966
144281	Columbia College Chicago	Illinois	2	3	www.colum.edu	TRUE	2020-03-18	288	TRUE	2020-03-18	288	TRUE	TRUE	2020-03-12	25	2020-04-06	TRUE	TRUE	2020-03-18	288	TRUE	2020-03-12	25	2020-03-12	2020-03-30	2020-04-04	2020-03-09	Title IV postsecondary institution	Degree-granting	5,000 to 9,999	600 South Michigan	60605-1996	Institution is NOT part of a multi-institution or multi-campus organization	Not applicable	No	No	IL, District 07	1	1	-87.6247	41.8743	Private not-for-profit (no religious affiliation)	Not applicable	Yes	4	City: Large	Postbaccalaureate: Arts & sciences-dominant	Four-year, medium, primarily residential	6279
144351	Concordia University-Chicago	Illinois	2	3	www.cuchicago.edu	TRUE	2020-03-16	93	TRUE	2020-03-20	585	TRUE	TRUE	2020-03-12	25	2020-03-23	TRUE	TRUE	2020-03-16	93	TRUE	2020-03-12	25	2020-03-12	2020-03-09	2020-03-13	2020-03-09	Title IV postsecondary institution	Degree-granting	5,000 to 9,999	7400 Augusta	60305-1499	Institution is part of a multi-institution or multi-campus organization	Concordia University System	No	No	IL, District 07	1	1	-87.8095	41.8987	Private not-for-profit (religious affiliation)	Lutheran Church - Missouri Synod	Yes	0	Suburb: Large	Research Doctoral: Professional-dominant	Four-year, small, highly residential	1713
144740	DePaul University	Illinois	2	3	https://www.depaul.edu	TRUE	2020-03-13	32	TRUE	2020-03-20	585	TRUE	TRUE	2020-03-11	19	2020-03-30	FALSE	TRUE	2020-03-11	19	TRUE	2020-03-09	7	2020-03-09	2020-03-21	2020-03-27	2020-03-09	Title IV postsecondary institution	Degree-granting	20,000 and above	1 E Jackson Blvd	60604	Institution is NOT part of a multi-institution or multi-campus organization	Not applicable	No	No	IL, District 07	1	1	-87.6272	41.8776	Private not-for-profit (religious affiliation)	Roman Catholic	Yes	0	City: Large	Research Doctoral: Comprehensive programs, no medical/veterinary school	Four-year, large, primarily nonresidential	18185
144892	Eastern Illinois University	Illinois	2	3	https://www.eiu.edu/	TRUE	2020-03-20	585	TRUE	2020-03-20	585	TRUE	TRUE	2020-03-12	25	2020-03-30	TRUE	TRUE	2020-03-19	422	TRUE	2020-03-12	25	2020-03-12	2020-03-16	2020-03-20	2020-03-09	Title IV postsecondary institution	Degree-granting	5,000 to 9,999	600 Lincoln Avenue	61920	Institution is NOT part of a multi-institution or multi-campus organization	Not applicable	No	No	IL, District 15	3	1	-88.1757	39.4798	Public	Not applicable	Yes	2	Town: Distant	Postbaccalaureate: Comprehensive programs	Four-year, medium, highly residential	4767
145600	University of Illinois at Chicago	Illinois	2	3	www.uic.edu	TRUE	2020-03-15	64	TRUE	2020-03-15	64	TRUE	TRUE	2020-03-11	19	2020-03-30	TRUE	TRUE	2020-03-14	46	TRUE	2020-03-11	19	2020-03-11	2020-03-23	2020-03-20	2020-03-09	Title IV postsecondary institution	Degree-granting	20,000 and above	601 S Morgan	60607	Institution is part of a multi-institution or multi-campus organization	IL - University of Illinois Board of Trustees	Yes	Yes	IL, District 07	1	1	-87.6505	41.8718	Public	Not applicable	Yes	7	City: Large	Research Doctoral: Comprehensive programs, with medical/veterinary school	Four-year, large, primarily nonresidential	27117
145637	University of Illinois at Urbana-Champaign	Illinois	2	3	www.illinois.edu/	TRUE	2020-03-14	46	TRUE	2020-03-20	585	TRUE	TRUE	2020-03-11	19	2020-03-23	TRUE	TRUE	2020-03-11	19	TRUE	2020-03-11	19	2020-03-11	2020-03-14	2020-03-22	2020-03-09	Title IV postsecondary institution	Degree-granting	20,000 and above	601 E John Street	61820-5711	Institution is part of a multi-institution or multi-campus organization	IL - University of Illinois Board of Trustees	Yes	No	IL, District 13	3	1	-88.2291	40.1047	Public	Not applicable	Yes	12	City: Small	Research Doctoral: Comprehensive programs, with medical/veterinary school	Four-year, large, highly residential	43313
145725	Illinois Institute of Technology	Illinois	2	3	web.iit.edu/	TRUE	2020-03-20	585	TRUE	2020-03-20	585	TRUE	TRUE	2020-03-12	25	2020-03-23	TRUE	TRUE	2020-03-12	25	TRUE	2020-03-10	19	2020-03-10	2020-03-16	2020-03-21	2020-03-09	Title IV postsecondary institution	Degree-granting	5,000 to 9,999	10 West 35th Street	60616	Institution is NOT part of a multi-institution or multi-campus organization	Not applicable	No	No	IL, District 01	1	1	-87.6273	41.8313	Private not-for-profit (no religious affiliation)	Not applicable	Yes	13	City: Large	Research Doctoral: Comprehensive programs, no medical/veterinary school	Four-year, medium, highly residential	5786
145813	Illinois State University	Illinois	2	3	illinoisstate.edu/	TRUE	2020-03-14	46	TRUE	2020-03-21	753	TRUE	TRUE	2020-03-11	19	2020-03-23	TRUE	TRUE	2020-03-11	19	TRUE	2020-03-11	19	2020-03-16	2020-03-07	2020-03-15	2020-03-09	Title IV postsecondary institution	Degree-granting	20,000 and above	North and School Streets	61790-1000	Institution is NOT part of a multi-institution or multi-campus organization	Not applicable	No	No	IL, District 13	3	1	-88.9901	40.5094	Public	Not applicable	Yes	0	Suburb: Midsize	Research Doctoral: Professional-dominant	Four-year, large, primarily residential	18207
146612	Lewis University	Illinois	2	3	www.lewisu.edu	TRUE	2020-03-15	64	TRUE	2020-03-15	64	TRUE	TRUE	2020-03-12	25	2020-03-23	TRUE	TRUE	2020-03-17	159	TRUE	2020-03-12	25	2020-03-12	2020-03-09	2020-03-14	2020-03-09	Title IV postsecondary institution	Degree-granting	5,000 to 9,999	One University Parkway	60446-2200	Institution is NOT part of a multi-institution or multi-campus organization	Not applicable	No	No	IL, District 03	1	1	-88.079	41.6054	Private not-for-profit (religious affiliation)	Roman Catholic	Yes	2	Suburb: Large	Research Doctoral: Single program-Education	Four-year, medium, primarily residential	4066
146719	Loyola University Chicago	Illinois	2	3	https://www.luc.edu	TRUE	2020-03-13	32	TRUE	2020-03-20	585	TRUE	TRUE	2020-03-12	25	2020-03-13	TRUE	TRUE	2020-03-12	25	TRUE	2020-03-12	25	2020-03-12	2020-03-02	2020-03-07	2020-03-09	Title IV postsecondary institution	Degree-granting	10,000 to 19,999	1032 W. Sheridan Rd	60660	Institution is NOT part of a multi-institution or multi-campus organization	Not applicable	Yes	No	IL, District 09	1	1	-87.6569	42.0008	Private not-for-profit (religious affiliation)	Roman Catholic	Yes	3	City: Large	Research Doctoral: Comprehensive programs, with medical/veterinary school	Four-year, large, primarily residential	14997
147536	National Louis University	Illinois	2	3	www.nl.edu	TRUE	2020-03-13	32	TRUE	2020-03-16	93	TRUE	TRUE	2020-03-12	25	2020-03-23		FALSE		#N/A	TRUE	2020-03-12	25	2020-03-12	2020-03-29	2020-04-05	2020-03-09	Title IV postsecondary institution	Degree-granting	5,000 to 9,999	122 S Michigan Ave	60603	Institution is NOT part of a multi-institution or multi-campus organization	Not applicable	No	No	IL, District 07	1	1	-87.6247	41.8801	Private not-for-profit (no religious affiliation)	Not applicable	Implied no	1	City: Large	Research Doctoral: Professional-dominant	Four-year, medium, primarily nonresidential	3200
147703	Northern Illinois University	Illinois	2	3	www.niu.edu	TRUE	2020-03-14	46	TRUE	2020-03-20	585	TRUE	TRUE	2020-03-11	19	2020-03-23	TRUE	TRUE	2020-03-19	422	TRUE	2020-03-12	25	2020-03-12	2020-03-08	2020-03-15	2020-03-09	Title IV postsecondary institution	Degree-granting	10,000 to 19,999	1425 W. Lincoln Hwy.	60115-2828	Institution is NOT part of a multi-institution or multi-campus organization	Not applicable	No	No	IL, District 16	3	1	-88.7664	41.9339	Public	Not applicable	Yes	1	Suburb: Small	Research Doctoral: Comprehensive programs, no medical/veterinary school	Four-year, large, primarily residential	13184
147767	Northwestern University	Illinois	2	3	www.northwestern.edu	TRUE	2020-03-15	64	TRUE	2020-03-20	585	FALSE	TRUE	2020-03-11	19	2020-04-06	TRUE	TRUE	2020-03-11	19	TRUE	2020-03-15	64	2020-03-15	2020-03-23	2020-03-27	2020-03-09	Title IV postsecondary institution	Degree-granting	20,000 and above	633 Clark St	60208	Institution is NOT part of a multi-institution or multi-campus organization	Not applicable	Yes	No	IL, District 09	1	1	-87.6799	42.0504	Private not-for-profit (no religious affiliation)	Not applicable	Yes	12	City: Small	Research Doctoral: Comprehensive programs, with medical/veterinary school	Four-year, large, primarily residential	17748
147776	Northeastern Illinois University	Illinois	2	3	www.neiu.edu/	TRUE	2020-03-18	288	TRUE	2020-03-20	585	TRUE	TRUE	2020-03-16	93	2020-03-30	TRUE	FALSE		#N/A	TRUE	2020-03-09	7	2020-03-09	2020-03-16	2020-03-29	2020-03-09	Title IV postsecondary institution	Degree-granting	5,000 to 9,999	5500 N Saint Louis Ave	60625-4699	Institution is NOT part of a multi-institution or multi-campus organization	Not applicable	No	No	IL, District 05	1	1	-87.719	41.9804	Public	Not applicable	Yes	1	City: Large	Postbaccalaureate: Comprehensive programs	Four-year, medium, primarily nonresidential	3967
149222	Southern Illinois University-Carbondale	Illinois	2	3	www.siu.edu	TRUE	2020-03-20	585	TRUE	2020-03-20	585	TRUE	TRUE	2020-03-11	19	2020-03-23	TRUE	FALSE		#N/A	TRUE	2020-03-13	32	2020-03-13	2020-03-07	2020-03-15	2020-03-09	Title IV postsecondary institution	Degree-granting	10,000 to 19,999	Lincoln Drive	62901-4512	Institution is part of a multi-institution or multi-campus organization	IL - Southern Illinois University	Yes	Yes	IL, District 12	3	1	-89.2173	37.7142	Public	Not applicable	Yes	1	City: Small	Research Doctoral: Comprehensive programs, with medical/veterinary school	Four-year, large, primarily residential	10386
149231	Southern Illinois University-Edwardsville	Illinois	2	3	www.siue.edu	TRUE	2020-03-15	64	TRUE	2020-03-17	159	TRUE	TRUE	2020-03-11	19	2020-03-23	TRUE	TRUE	2020-03-11	19	TRUE	2020-03-16	93	2020-03-16	2020-03-09	2020-03-15	2020-03-09	Title IV postsecondary institution	Degree-granting	10,000 to 19,999	Il State Rte 157	62026-1259	Institution is part of a multi-institution or multi-campus organization	IL - Southern Illinois University	Yes	No	IL, District 13	3	1	-89.9978	38.7939	Public	Not applicable	Yes	1	Suburb: Large	Research Doctoral: Single program-Education	Four-year, large, primarily residential	10253
149772	Western Illinois University	Illinois	2	3	www.wiu.edu	TRUE	2020-03-16	93	TRUE	2020-03-20	585	TRUE	TRUE	2020-03-12	25	2020-03-21	TRUE	TRUE	2020-03-20	585	TRUE	2020-03-10	19	2020-03-10	2020-03-09	2020-03-13	2020-03-09	Title IV postsecondary institution	Degree-granting	5,000 to 9,999	1 University Circle	61455	Institution is NOT part of a multi-institution or multi-campus organization	Not applicable	No	No	IL, District 18	3	1	-90.6869	40.4681	Public	Not applicable	Yes	1	Town: Remote	Research Doctoral: Single program-Education	Four-year, medium, highly residential	6778
150136	Ball State University	Indiana	2	3	www.bsu.edu	TRUE	2020-03-16	24	TRUE	2020-03-21	126	TRUE	TRUE	2020-03-11	10	2020-03-16	FALSE	TRUE	2020-03-16	24	TRUE	2020-03-11	10	2020-03-11	2020-03-01	2020-03-08	2020-03-06	Title IV postsecondary institution	Degree-granting	20,000 and above	2000 University Ave	47306	Institution is NOT part of a multi-institution or multi-campus organization	Not applicable	No	No	IN, District 06	3	3	-85.409	40.2034	Public	Not applicable	Yes	0	City: Small	Research Doctoral: Comprehensive programs, no medical/veterinary school	Four-year, large, primarily residential	15926
150163	Butler University	Indiana	2	3	www.butler.edu	TRUE	2020-03-13	12	TRUE	2020-03-23	259	TRUE	TRUE	2020-03-11	10	2020-03-19	TRUE	TRUE	2020-03-14	15	TRUE	2020-03-11	10	2020-03-11	2020-03-09	2020-03-13	2020-03-06	Title IV postsecondary institution	Degree-granting	5,000 to 9,999	4600 Sunset Ave	46208	Institution is NOT part of a multi-institution or multi-campus organization	Not applicable	No	No	IN, District 07	1	3	-86.1722	39.8374	Private not-for-profit (no religious affiliation)	Not applicable	Yes	2	City: Large	Postbaccalaureate: Other-dominant, with Arts & Sciences	Four-year, medium, highly residential	4955
151102	Purdue University Fort Wayne	Indiana	2	3	www.pfw.edu	TRUE	2020-03-16	24	TRUE	2020-03-24	365	TRUE	TRUE	2020-03-11	10	2020-03-23	TRUE	TRUE	2020-03-23	259	TRUE	2020-03-06	1	2020-03-16	2020-03-09	2020-03-15	2020-03-06	Title IV postsecondary institution	Degree-granting	10,000 to 19,999	2101 E Coliseum Blvd	46805-1499	Institution is part of a multi-institution or multi-campus organization	IN - Purdue University	No	No	IN, District 03	3	3	-85.109	41.1173	Public	Not applicable	Yes	2	City: Large	Postbaccalaureate: Business-dominant, with Arts & Sciences	Four-year, medium, primarily nonresidential	5838
151111	Indiana University-Purdue University-Indianapolis	Indiana	2	3	www.iupui.edu	TRUE	2020-03-23	259	TRUE	2020-03-23	259	TRUE	TRUE	2020-03-13	12	2020-03-23	TRUE	TRUE	2020-03-15	19	TRUE	2020-03-05	0	2020-03-14	2020-03-16	2020-03-20	2020-03-06	Title IV postsecondary institution	Degree-granting	20,000 and above	420 University Blvd	46202-5143	Institution is part of a multi-institution or multi-campus organization	IN - Indiana University-Purdue University	Yes	No	IN, District 07	1	3	-86.1722	39.7729	Public	Not applicable	Yes	2	City: Large	Research Doctoral: STEM-dominant	Four-year, large, primarily nonresidential	22375
151263	University of Indianapolis	Indiana	2	3	uindy.edu	TRUE	2020-03-15	19	TRUE	2020-03-23	259	TRUE	TRUE	2020-03-11	10	2020-03-23	TRUE	TRUE	2020-03-11	10	TRUE	2020-03-05	0	2020-03-05	2020-03-15	2020-03-21	2020-03-06	Title IV postsecondary institution	Degree-granting	5,000 to 9,999	1400 E Hanna Ave	46227-3697	Institution is NOT part of a multi-institution or multi-campus organization	Not applicable	No	No	IN, District 07	1	3	-86.134	39.7096	Private not-for-profit (religious affiliation)	United Methodist	Yes	4	City: Large	Research Doctoral: Single program-Other	Four-year, medium, primarily residential	4678
151306	University of Southern Indiana	Indiana	2	3	www.usi.edu	TRUE	2020-03-17	30	TRUE	2020-03-17	30	TRUE	TRUE	2020-03-12	12	2020-03-23	TRUE	TRUE	2020-03-17	30	TRUE	2020-03-17	30	2020-03-17	2020-03-09	2020-03-13	2020-03-06	Title IV postsecondary institution	Degree-granting	10,000 to 19,999	8600 University Blvd	47712	Institution is NOT part of a multi-institution or multi-campus organization	Not applicable	No	No	IN, District 08	3	3	-87.6772	37.9624	Public	Not applicable	Yes	0	Suburb: Midsize	Postbaccalaureate: Other-dominant, with Arts & Sciences	Four-year, medium, primarily residential	6728
151324	Indiana State University	Indiana	2	3	https://www.indstate.edu	TRUE	2020-03-23	259	TRUE	2020-03-23	259	TRUE	TRUE	2020-03-11	10	2020-03-23	FALSE	TRUE	2020-03-11	10	TRUE	2020-03-11	10	2020-03-16	2020-03-07	2020-03-15	2020-03-06	Title IV postsecondary institution	Degree-granting	10,000 to 19,999	210 N 7th St	47809	Institution is NOT part of a multi-institution or multi-campus organization	Not applicable	No	No	IN, District 08	3	3	-87.4078	39.4691	Public	Not applicable	Yes	1	City: Small	Research Doctoral: Professional-dominant	Four-year, large, primarily residential	9793
151342	Indiana University-South Bend	Indiana	2	3	https://iusb.edu/	TRUE	2020-03-15	19	TRUE	2020-03-23	259	TRUE	TRUE	2020-03-10	6	2020-03-30	TRUE	TRUE	2020-03-10	6	TRUE	2020-03-05	0	2020-03-05	2020-03-14	2020-03-22	2020-03-06	Title IV postsecondary institution	Degree-granting	5,000 to 9,999	1700 Mishawaka Ave	46615-7111	Institution is part of a multi-institution or multi-campus organization	IN - Indiana University	No	No	IN, District 02	3	3	-86.222	41.6653	Public	Not applicable	Yes	2	City: Midsize	Postbaccalaureate: Business-dominant, with Arts & Sciences	Four-year, medium, primarily nonresidential	3717
151351	Indiana University-Bloomington	Indiana	2	3	www.indiana.edu/	TRUE	2020-03-15	19	TRUE	2020-03-23	259	TRUE	TRUE	2020-03-13	12	2020-03-30	TRUE	TRUE	2020-03-15	19	TRUE	2020-03-05	0	2020-03-05	2020-03-15	2020-03-19	2020-03-06	Title IV postsecondary institution	Degree-granting	20,000 and above	107 South Indiana Ave.	47405-7000	Institution is part of a multi-institution or multi-campus organization	IN - Indiana University	No	No	IN, District 09	3	3	-86.5266	39.1661	Public	Not applicable	Yes	7	City: Small	Research Doctoral: Comprehensive programs, no medical/veterinary school	Four-year, large, primarily residential	38311
151379	Indiana University-Southeast	Indiana	2	3	https://ius.edu/	TRUE	2020-03-15	19	TRUE	2020-03-23	259	TRUE	TRUE	2020-03-10	6	2020-03-30	TRUE	TRUE	2020-03-15	19	TRUE	2020-03-13	12	2020-03-13	2020-03-14	2020-03-22	2020-03-06	Title IV postsecondary institution	Degree-granting	5,000 to 9,999	4201 Grant Line Rd	47150	Institution is part of a multi-institution or multi-campus organization	IN - Indiana University	No	No	IN, District 09	3	3	-85.82	38.3452	Public	Not applicable	Yes	1	Suburb: Large	Postbaccalaureate: Education-dominant, with Arts & Sciences	Four-year, medium, primarily nonresidential	3277
152080	University of Notre Dame	Indiana	2	3	www.nd.edu	TRUE	2020-03-13	12	TRUE	2020-03-17	30	TRUE	TRUE	2020-03-11	10	2020-03-23	TRUE	TRUE	2020-03-11	10	TRUE	2020-03-11	10	2020-03-11	2020-03-07	2020-03-15	2020-03-06	Title IV postsecondary institution	Degree-granting	10,000 to 19,999	400 Main Building	46556	Institution is NOT part of a multi-institution or multi-campus organization	Not applicable	No	No	IN, District 02	3	3	-86.239	41.7031	Private not-for-profit (religious affiliation)	Roman Catholic	Yes	9	Suburb: Large	Research Doctoral: Comprehensive programs, no medical/veterinary school	Four-year, large, highly residential	12323
152637	Vincennes University	Indiana	2	3	https://www.vinu.edu			#N/A			#N/A	TRUE	TRUE	2020-03-12	12	2020-03-23	TRUE	TRUE	2020-03-17	30	TRUE	2020-03-11	10	2020-03-11	2020-03-09	2020-03-13	2020-03-06	Title IV postsecondary institution	Degree-granting	10,000 to 19,999	1002 N First St	47591	Institution is NOT part of a multi-institution or multi-campus organization	Not applicable	No	No	IN, District 08	3	3	-87.5199	38.6878	Public	Not applicable	Implied no	0	Town: Remote	Not classified (Exclusively Undergraduate)	Four-year, medium, primarily residential	4970
153603	Iowa State University	Iowa	2	4	www.iastate.edu	TRUE	2020-03-17	23	TRUE	2020-03-17	23	TRUE	TRUE	2020-03-11	13	2020-03-23	TRUE	TRUE	2020-03-11	13	TRUE	2020-03-05	0	2020-03-09	2020-03-16	2020-03-20	2020-03-09	Title IV postsecondary institution	Degree-granting	20,000 and above	1750 Beardshear Hall	50011-2103	Institution is NOT part of a multi-institution or multi-campus organization	Not applicable	Yes	No	IA, District 04	3	3	-93.6485	42.0262	Public	Not applicable	Yes	3	City: Small	Research Doctoral: Comprehensive programs, with medical/veterinary school	Four-year, large, primarily residential	31213
153658	University of Iowa	Iowa	2	4	www.uiowa.edu	TRUE	2020-03-17	23	TRUE	2020-03-17	23	TRUE	TRUE	2020-03-11	13	2020-03-23	TRUE	TRUE	2020-03-18	29	TRUE	2020-03-16	22	2020-03-16	2020-03-16	2020-03-20	2020-03-09	Title IV postsecondary institution	Degree-granting	20,000 and above	101 Jessup Hall	52242-1316	Institution is NOT part of a multi-institution or multi-campus organization	Not applicable	Yes	Yes	IA, District 02	1	3	-91.5364	41.6619	Public	Not applicable	Yes	4	City: Small	Research Doctoral: Comprehensive programs, with medical/veterinary school	Four-year, large, primarily residential	26432
154095	University of Northern Iowa	Iowa	2	4	www.uni.edu	TRUE	2020-03-18	29	TRUE	2020-03-18	29	TRUE	TRUE	2020-03-11	13	2020-03-23	TRUE	TRUE	2020-03-19	38	TRUE	2020-03-13	16	2020-03-13	2020-03-16	2020-03-20	2020-03-09	Title IV postsecondary institution	Degree-granting	10,000 to 19,999	1227 W 27th St	50614-0005	Institution is part of a multi-institution or multi-campus organization	IA - Board of Regents, State of Iowa	No	No	IA, District 01	1	3	-92.4597	42.5149	Public	Not applicable	Yes	0	City: Small	Postbaccalaureate: Comprehensive programs	Four-year, large, highly residential	9264
155025	Emporia State University	Kansas	2	4	www.emporia.edu	TRUE	2020-03-16	11	TRUE	2020-03-16	11	TRUE	TRUE	2020-03-12	4	2020-03-23	TRUE	TRUE	2020-03-12	4	TRUE	2020-03-13	6	2020-03-13	2020-03-09	2020-03-15	2020-03-12	Title IV postsecondary institution	Degree-granting	5,000 to 9,999	1 Kellogg Circle	66801-5415	Institution is part of a multi-institution or multi-campus organization	KS - Kansas State University System	No	No	KS, District 01	3	1	-96.179	38.4148	Public	Not applicable	Yes	0	Town: Remote	Research Doctoral: Single program-Other	Four-year, medium, primarily nonresidential	3715
155061	Fort Hays State University	Kansas	2	4	www.fhsu.edu	TRUE	2020-03-18	16	TRUE	2020-03-18	16	TRUE	TRUE	2020-03-12	4	2020-03-30	TRUE	TRUE	2020-03-20	44	TRUE	2020-03-16	11	2020-03-16	2020-03-23	2020-03-29	2020-03-12	Title IV postsecondary institution	Degree-granting	10,000 to 19,999	600 Park St	67601-4099	Institution is part of a multi-institution or multi-campus organization	KS - Kansas State University System	No	No	KS, District 01	3	1	-99.3425	38.8722	Public	Not applicable	Yes	1	Town: Remote	Postbaccalaureate: Comprehensive programs	Four-year, medium, primarily nonresidential	6458
155317	University of Kansas	Kansas	2	4	https://ku.edu	TRUE	2020-03-17	15	TRUE	2020-03-17	15	TRUE	TRUE	2020-03-17	15	2020-03-23	TRUE	TRUE	2020-03-13	6	TRUE	2020-03-11	1	2020-03-11	2020-03-09	2020-03-15	2020-03-12	Title IV postsecondary institution	Degree-granting	20,000 and above	Strong Hall, 1450 Jayhawk Blvd, Room 230	66045	Institution is part of a multi-institution or multi-campus organization	KS - Kansas State University System	Yes	No	KS, District 02	3	1	-95.2476	38.9585	Public	Not applicable	Yes	4	City: Small	Research Doctoral: Comprehensive programs, with medical/veterinary school	Four-year, large, primarily residential	23027
155399	Kansas State University	Kansas	2	4	www.k-state.edu	TRUE	2020-03-15	8	TRUE	2020-03-18	16	TRUE	TRUE	2020-03-16	11	2020-03-23	TRUE	TRUE	2020-03-13	6	TRUE	2020-03-14	6	2020-03-14	2020-03-09	2020-03-15	2020-03-12	Title IV postsecondary institution	Degree-granting	20,000 and above	919 Mid-Campus Drive, Anderson Hall	66506	Institution is part of a multi-institution or multi-campus organization	KS - Kansas State University System	Yes	No	KS, District 01	3	1	-96.5811	39.1886	Public	Not applicable	Yes	2	City: Small	Research Doctoral: Comprehensive programs, with medical/veterinary school	Four-year, large, primarily residential	18838
155681	Pittsburg State University	Kansas	2	4	www.pittstate.edu	TRUE	2020-03-19	34	TRUE	2020-03-19	34	TRUE	TRUE	2020-03-13	6	2020-03-30	TRUE	TRUE	2020-03-17	15	TRUE	2020-03-10	1	2020-03-10	2020-03-21	2020-03-30	2020-03-12	Title IV postsecondary institution	Degree-granting	5,000 to 9,999	1701 S Broadway	66762	Institution is part of a multi-institution or multi-campus organization	KS - Kansas State University System	No	No	KS, District 02	3	1	-94.7025	37.3921	Public	Not applicable	Yes	0	Town: Distant	Postbaccalaureate: Comprehensive programs	Four-year, medium, primarily residential	5161
156082	Washburn University	Kansas	2	4	www.washburn.edu	TRUE	2020-03-19	34	TRUE	2020-03-19	34	TRUE	TRUE	2020-03-12	4	2020-03-20	TRUE	TRUE	2020-03-12	4	TRUE	2020-03-18	16	2020-03-18	2020-03-09	2020-03-15	2020-03-12	Title IV postsecondary institution	Degree-granting	5,000 to 9,999	1700 SW College Avenue	66621-0001	Institution is NOT part of a multi-institution or multi-campus organization	Not applicable	No	No	KS, District 02	3	1	-95.7022	39.0338	Public	Not applicable	Yes	3	City: Midsize	Postbaccalaureate: Other-dominant, with Arts & Sciences	Four-year, medium, primarily nonresidential	4297
156125	Wichita State University	Kansas	2	4	www.wichita.edu	TRUE	2020-03-24	98	TRUE	2020-03-24	98	TRUE	TRUE	2020-03-12	4	2020-03-30	TRUE	TRUE	2020-03-16	11	TRUE		#N/A		2020-03-23	2020-03-27	2020-03-12	Title IV postsecondary institution	Degree-granting	10,000 to 19,999	1845 N. Fairmount	67260-0124	Institution is part of a multi-institution or multi-campus organization	KS - Kansas State University System	No	No	KS, District 04	3	1	-97.2924	37.7189	Public	Not applicable	Yes	0	City: Large	Research Doctoral: STEM-dominant	Four-year, large, primarily nonresidential	10055
156365	Campbellsville University	Kentucky	3	6	www.campbellsville.edu	FALSE		#N/A	FALSE		#N/A	TRUE	TRUE	2020-03-16	21	2020-03-16	FALSE	TRUE	2020-03-16	21	TRUE	2020-03-16	21	2020-03-16	2020-03-02	2020-03-06	2020-03-06	Title IV postsecondary institution	Degree-granting	10,000 to 19,999	1 University Dr	42718-2799	Institution is NOT part of a multi-institution or multi-campus organization	Not applicable	No	No	KY, District 01	3	1	-85.3489	37.3433	Private not-for-profit (religious affiliation)	Southern Baptist	Yes	8	Town: Distant	Postbaccalaureate: Education-dominant, with Arts & Sciences	Four-year, medium, primarily residential	9439
156541	University of the Cumberlands	Kentucky	3	6	www.ucumberlands.edu	TRUE		#N/A	TRUE	2020-03-18	26	TRUE	TRUE	2020-03-17	22	2020-03-17		TRUE		#N/A			#N/A		2020-03-09	2020-03-13	2020-03-06	Title IV postsecondary institution	Degree-granting	10,000 to 19,999	6191 College Station Drive	40769	Institution is NOT part of a multi-institution or multi-campus organization	Not applicable	No	No	KY, District 05	3	1	-84.1616	36.737	Private not-for-profit (religious affiliation)	Baptist	Yes	2	Town: Remote	Research Doctoral: Professional-dominant	Four-year, medium, highly residential	3452
156620	Eastern Kentucky University	Kentucky	3	6	www.eku.edu	TRUE	2020-03-13	11	TRUE	2020-03-17	22	TRUE	TRUE	2020-03-11	8	2020-03-23	TRUE	TRUE	2020-03-11	8	TRUE	2020-03-11	8	2020-03-11	2020-03-09	2020-03-13	2020-03-06	Title IV postsecondary institution	Degree-granting	10,000 to 19,999	521 Lancaster Ave	40475-3102	Institution is NOT part of a multi-institution or multi-campus organization	Not applicable	No	No	KY, District 06	3	1	-84.3008	37.7408	Public	Not applicable	Yes	1	Town: Distant	Postbaccalaureate: Comprehensive programs	Four-year, large, primarily residential	11166
157085	University of Kentucky	Kentucky	3	6	www.uky.edu	TRUE	2020-03-17	22	TRUE	2020-03-20	47	TRUE	TRUE	2020-03-17	22	2020-03-23	TRUE	TRUE	2020-03-17	22	TRUE	2020-03-11	8	2020-03-11	2020-03-16	2020-03-21	2020-03-06	Title IV postsecondary institution	Degree-granting	20,000 and above	South Limestone	40506-0032	Institution is NOT part of a multi-institution or multi-campus organization	Not applicable	Yes	Yes	KY, District 06	3	1	-84.5047	38.0389	Public	Not applicable	Yes	1	City: Large	Research Doctoral: Comprehensive programs, with medical/veterinary school	Four-year, large, primarily residential	26158
157289	University of Louisville	Kentucky	3	6	www.louisville.edu	TRUE	2020-03-14	14	TRUE	2020-03-18	26	TRUE	TRUE	2020-03-12	8	2020-03-18	TRUE	TRUE	2020-03-17	22	TRUE	2020-03-12	8	2020-03-12	2020-03-09	2020-03-15	2020-03-06	Title IV postsecondary institution	Degree-granting	20,000 and above	2301 S 3rd St	40292-0001	Institution is NOT part of a multi-institution or multi-campus organization	Not applicable	Yes	Yes	KY, District 03	1	1	-85.7604	38.2169	Public	Not applicable	Yes	1	City: Large	Research Doctoral: Comprehensive programs, with medical/veterinary school	Four-year, large, primarily residential	15936
157386	Morehead State University	Kentucky	3	6	www.moreheadstate.edu	TRUE	2020-03-17	22	TRUE	2020-03-18	26	TRUE	TRUE	2020-03-12	8	2020-03-23	FALSE	TRUE	2020-03-12	8	TRUE	2020-03-11	8	2020-03-11	2020-03-16	2020-03-20	2020-03-06	Title IV postsecondary institution	Degree-granting	10,000 to 19,999	University Blvd	40351	Institution is NOT part of a multi-institution or multi-campus organization	Not applicable	No	No	KY, District 05	3	1	-83.434	38.1868	Public	Not applicable	Yes	0	Town: Remote	Postbaccalaureate: Comprehensive programs	Four-year, medium, highly residential	5982
157401	Murray State University	Kentucky	3	6	www.murraystate.edu	TRUE	2020-03-17	22	TRUE	2020-03-23	104	TRUE	TRUE	2020-03-11	8	2020-03-23	FALSE	TRUE	2020-03-17	22	TRUE	2020-03-06	0	2020-03-06	2020-03-16	2020-03-20	2020-03-06	Title IV postsecondary institution	Degree-granting	5,000 to 9,999	218 Wells Hall	42071-3318	Institution is NOT part of a multi-institution or multi-campus organization	Not applicable	No	No	KY, District 01	3	1	-88.3236	36.6124	Public	Not applicable	Yes	1	Town: Remote	Postbaccalaureate: Comprehensive programs	Four-year, medium, primarily residential	6770
157447	Northern Kentucky University	Kentucky	3	6	www.nku.edu	TRUE	2020-03-12	8	TRUE	2020-03-18	26	TRUE	TRUE	2020-03-11	8	2020-03-23	TRUE	TRUE	2020-03-18	26	TRUE	2020-03-11	8	2020-03-11	2020-03-09	2020-03-14	2020-03-06	Title IV postsecondary institution	Degree-granting	10,000 to 19,999	Nunn Drive	41099	Institution is NOT part of a multi-institution or multi-campus organization	Not applicable	No	No	KY, District 04	3	1	-84.4635	39.0297	Public	Not applicable	Yes	1	Suburb: Large	Research Doctoral: Single program-Education	Four-year, large, primarily nonresidential	9503
157951	Western Kentucky University	Kentucky	3	6	www.wku.edu	TRUE	2020-03-11	8	FALSE		#N/A	TRUE	TRUE	2020-03-12	8	2020-03-23	TRUE	TRUE	2020-03-12	8	TRUE	2020-03-11	8	2020-03-16	2020-03-09	2020-03-13	2020-03-06	Title IV postsecondary institution	Degree-granting	10,000 to 19,999	1906 College Heights Blvd	42101-1000	Institution is NOT part of a multi-institution or multi-campus organization	Not applicable	No	No	KY, District 02	3	1	-86.4568	36.985	Public	Not applicable	Yes	1	City: Small	Postbaccalaureate: Comprehensive programs	Four-year, large, primarily residential	13228
159391	Louisiana State University and Agricultural & Mechanical College	Louisiana	3	7	www.lsu.edu	TRUE	2020-03-16	115	TRUE	2020-03-17	137	TRUE	TRUE	2020-03-12	14	2020-03-30	TRUE	TRUE	2020-03-12	14	TRUE	2020-03-06	0	2020-03-06	2020-03-23	2020-03-30	2020-03-11	Title IV postsecondary institution	Degree-granting	20,000 and above	156 Thomas Boyd Hall	70803-2750	Institution is part of a multi-institution or multi-campus organization	LA - Louisiana State University System	Yes	No	LA, District 06	3	1	-91.1789	30.415	Public	Not applicable	Yes	1	City: Midsize	Research Doctoral: Comprehensive programs, with medical/veterinary school	Four-year, large, primarily nonresidential	26862
159416	Louisiana State University-Shreveport	Louisiana	3	7	www.lsus.edu/	TRUE	2020-03-16	115	TRUE	2020-03-17	137	TRUE	TRUE	2020-03-13	36	2020-03-30	TRUE	FALSE		#N/A	TRUE	2020-03-17	137	2020-03-17	2020-03-23	2020-03-28	2020-03-11	Title IV postsecondary institution	Degree-granting	5,000 to 9,999	One University Place	71115-2399	Institution is part of a multi-institution or multi-campus organization	LA - Louisiana State University System	No	No	LA, District 04	3	1	-93.7056	32.4285	Public	Not applicable	Yes	3	City: Midsize	Research Doctoral: Single program-Other	Four-year, medium, primarily nonresidential	2602
159647	Louisiana Tech University	Louisiana	3	7	https://www.latech.edu	TRUE	2020-03-23	1172	TRUE	2020-03-24	1388	TRUE	TRUE	2020-03-13	36	2020-03-16	FALSE	TRUE	2020-03-20	473	TRUE	2020-03-05	0	2020-03-05	2020-03-04	2020-03-07	2020-03-11	Title IV postsecondary institution	Degree-granting	10,000 to 19,999	1310 West Railroad Avenue	71272	Institution is part of a multi-institution or multi-campus organization	LA - The University of Louisiana System	No	No	LA, District 05	3	1	-92.65	32.5283	Public	Not applicable	Yes	1	Town: Distant	Research Doctoral: Professional-dominant	Four-year, large, primarily residential	8877
159717	McNeese State University	Louisiana	3	7	www.mcneese.edu	TRUE	2020-03-17	137	TRUE	2020-03-17	137	TRUE	TRUE	2020-03-13	36	2020-03-18	TRUE	FALSE		#N/A	TRUE	2020-03-10	1	2020-03-10	2020-04-10	2020-04-17	2020-03-11	Title IV postsecondary institution	Degree-granting	5,000 to 9,999	4205 Ryan St	70605	Institution is part of a multi-institution or multi-campus organization	LA - The University of Louisiana System	No	No	LA, District 03	3	1	-93.2172	30.1782	Public	Not applicable	Yes	3	City: Small	Postbaccalaureate: Comprehensive programs	Four-year, medium, primarily nonresidential	5930
159939	University of New Orleans	Louisiana	3	7	www.uno.edu	TRUE	2020-03-13	36	TRUE	2020-03-17	137	TRUE	TRUE	2020-03-11	6	2020-03-16	TRUE	TRUE	2020-03-23	1172	TRUE	2020-03-04	0	2020-03-04	2020-02-24	2020-02-29	2020-03-11	Title IV postsecondary institution	Degree-granting	5,000 to 9,999	2000 Lakeshore Drive	70148	Institution is part of a multi-institution or multi-campus organization	LA - The University of Louisiana System	No	No	LA, District 02	1	1	-90.0671	30.0277	Public	Not applicable	Yes	0	City: Large	Research Doctoral: STEM-dominant	Four-year, medium, primarily residential	5610
159966	Nicholls State University	Louisiana	3	7	www.nicholls.edu	TRUE	2020-03-16	115	TRUE	2020-03-23	1172	FALSE	TRUE	2020-03-12	14	2020-03-16	TRUE	TRUE	2020-03-17	137	TRUE	2020-03-05	0	2020-03-05	2020-03-14	2020-03-17	2020-03-11	Title IV postsecondary institution	Degree-granting	5,000 to 9,999	University Station La Hwy 1	70310	Institution is part of a multi-institution or multi-campus organization	LA - The University of Louisiana System	No	No	LA, District 06	3	1	-90.8016	29.7945	Public	Not applicable	Yes	2	City: Small	Postbaccalaureate: Education-dominant, with Arts & Sciences	Four-year, medium, primarily residential	5102
159993	University of Louisiana at Monroe	Louisiana	3	7	www.ulm.edu	TRUE	2020-03-20	473	TRUE	2020-03-20	473	TRUE	TRUE	2020-03-13	36	2020-03-19	TRUE	TRUE	2020-03-20	473	TRUE	2020-03-13	36	2020-03-16	2020-04-10	2020-04-17	2020-03-11	Title IV postsecondary institution	Degree-granting	5,000 to 9,999	700 University Avenue	71209-0000	Institution is part of a multi-institution or multi-campus organization	LA - The University of Louisiana System	No	No	LA, District 05	3	1	-92.0737	32.5277	Public	Not applicable	Yes	0	City: Small	Research Doctoral: Professional-dominant	Four-year, medium, primarily residential	5969
160038	Northwestern State University of Louisiana	Louisiana	3	7	www.nsula.edu/	TRUE	2020-03-18	240	TRUE	2020-03-23	1172	TRUE	TRUE	2020-03-13	36	2020-03-19	TRUE	TRUE	2020-03-20	473	TRUE	2020-03-10	1	2020-03-10	2020-03-23	2020-03-29	2020-03-11	Title IV postsecondary institution	Degree-granting	10,000 to 19,999	175 Sam Sibley Drive	71497-0002	Institution is part of a multi-institution or multi-campus organization	LA - The University of Louisiana System	No	No	LA, District 04	3	1	-93.0978	31.7507	Public	Not applicable	Yes	1	Town: Remote	Postbaccalaureate: Education-dominant, with Arts & Sciences	Four-year, medium, primarily nonresidential	6489
160612	Southeastern Louisiana University	Louisiana	3	7	www.southeastern.edu	TRUE	2020-03-16	115	TRUE	2020-03-18	240	FALSE	TRUE	2020-03-12	14	2020-03-18	TRUE	TRUE	2020-03-17	137	TRUE	2020-03-04	0	2020-03-04	2020-04-10	2020-04-17	2020-03-11	Title IV postsecondary institution	Degree-granting	10,000 to 19,999	548 Ned McGehee Ave.	70402	Institution is part of a multi-institution or multi-campus organization	LA - The University of Louisiana System	No	No	LA, District 01	3	1	-90.4687	30.5147	Public	Not applicable	Yes	1	City: Small	Research Doctoral: Single program-Education	Four-year, large, primarily nonresidential	9563
160621	Southern University and A & M College	Louisiana	3	7	www.subr.edu	TRUE	2020-03-17	137	TRUE	2020-03-18	240	TRUE	TRUE	2020-03-12	14	2020-03-30	TRUE	TRUE	2020-03-12	14	TRUE	2020-03-16	115	2020-03-16	2020-03-23	2020-03-27	2020-03-11	Title IV postsecondary institution	Degree-granting	5,000 to 9,999	3rd Floor, J.S. Clark Adm. Building, P.O. Box 9374	70813	Institution is part of a multi-institution or multi-campus organization	LA - Southern University System	No	No	LA, District 02	1	1	-91.1901	30.5246	Public	Not applicable	Yes	0	City: Midsize	Research Doctoral: Professional-dominant	Four-year, medium, primarily residential	5311
160658	University of Louisiana at Lafayette	Louisiana	3	7	www.louisiana.edu	TRUE	2020-03-19	347	TRUE	2020-03-23	1172	TRUE	TRUE	2020-03-13	36	2020-03-18	TRUE	TRUE	2020-03-19	347	TRUE	2020-03-16	115	2020-03-16	2020-04-10	2020-04-19	2020-03-11	Title IV postsecondary institution	Degree-granting	10,000 to 19,999	104 University Circle	70503	Institution is part of a multi-institution or multi-campus organization	LA - The University of Louisiana System	No	No	LA, District 03	3	1	-92.0202	30.2122	Public	Not applicable	Yes	1	City: Midsize	Research Doctoral: STEM-dominant	Four-year, large, primarily nonresidential	13484
160755	Tulane University of Louisiana	Louisiana	3	7	tulane.edu	TRUE	2020-03-15	90	TRUE	2020-03-15	90	TRUE	TRUE	2020-03-11	6	2020-03-23	TRUE	TRUE	2020-03-11	6	TRUE	2020-03-11	6	2020-03-11	2020-04-05	2020-04-13	2020-03-11	Title IV postsecondary institution	Degree-granting	10,000 to 19,999	6823 St. Charles Avenue	70118-5698	Institution is NOT part of a multi-institution or multi-campus organization	Not applicable	Yes	Yes	LA, District 01	3	1	-90.1221	29.9401	Private not-for-profit (no religious affiliation)	Not applicable	Yes	5	City: Large	Research Doctoral: Comprehensive programs, with medical/veterinary school	Four-year, large, highly residential	10509
161253	University of Maine	Maine	1	1	www.umaine.edu/	TRUE	2020-03-18	43	FALSE		#N/A	TRUE	TRUE	2020-03-11	0	2020-03-23	TRUE	TRUE	2020-03-11	0	TRUE	2020-03-10	0	2020-03-10	2020-03-16	2020-03-22	2020-03-15	Title IV postsecondary institution	Degree-granting	10,000 to 19,999	168 College Avenue	4469	Institution is part of a multi-institution or multi-campus organization	ME - University of Maine System	No	No	ME, District 02	1	1	-68.6693	44.8993	Public	Not applicable	Yes	0	Suburb: Small	Research Doctoral: Comprehensive programs, no medical/veterinary school	Four-year, medium, primarily residential	8929
161457	University of New England	Maine	1	1	https://www.une.edu/	TRUE	2020-03-17	32	TRUE	2020-03-17	32	TRUE	TRUE	2020-03-13	3	2020-03-13	FALSE	TRUE	2020-03-13	3	TRUE	2020-03-06	0	2020-03-06	2020-03-16	2020-03-20	2020-03-15	Title IV postsecondary institution	Degree-granting	5,000 to 9,999	11 Hills Beach Rd	04005-9599	Institution is NOT part of a multi-institution or multi-campus organization	Not applicable	Yes	Yes	ME, District 01	1	1	-70.3854	43.4586	Private not-for-profit (no religious affiliation)	Not applicable	Yes	0	Suburb: Midsize	Research Doctoral: Single program-Education	Four-year, medium, highly residential	5331
161554	University of Southern Maine	Maine	1	1	www.usm.maine.edu	TRUE	2020-03-17	32	TRUE	2020-03-19	53	TRUE	TRUE	2020-03-11	0	2020-03-25	TRUE	TRUE	2020-03-11	0	TRUE	2020-03-10	0	2020-03-10	2020-03-16	2020-03-22	2020-03-15	Title IV postsecondary institution	Degree-granting	5,000 to 9,999	96 Falmouth St	4103	Institution is part of a multi-institution or multi-campus organization	ME - University of Maine System	No	No	ME, District 01	1	1	-70.2742	43.6629	Public	Not applicable	Yes	0	City: Small	Research Doctoral: Professional-dominant	Four-year, medium, primarily nonresidential	4707
161873	University of Baltimore	Maryland	3	5	www.ubalt.edu	TRUE	2020-03-13	17	TRUE	2020-03-23	288	FALSE	TRUE	2020-03-10	6	2020-03-23	TRUE	FALSE		#N/A	TRUE	2020-03-10	6	2020-03-10	2020-03-15	2020-03-22	2020-03-05	Title IV postsecondary institution	Degree-granting	5,000 to 9,999	Charles at Mount Royal	21201-5720	Institution is part of a multi-institution or multi-campus organization	MD - University System of Maryland	No	No	MD, District 07	0	3	-76.6166	39.3058	Public	Not applicable	Yes	0	City: Large	Research Doctoral: Single program-Other	Four-year, medium, primarily nonresidential	2509
162007	Bowie State University	Maryland	3	5	www.bowiestate.edu	TRUE	2020-03-16	37	TRUE	2020-03-18	85	TRUE	TRUE	2020-03-10	6	2020-03-23	TRUE	TRUE	2020-03-10	6	TRUE	2020-03-06	3	2020-03-06	2020-03-15	2020-03-22	2020-03-05	Title IV postsecondary institution	Degree-granting	5,000 to 9,999	14000 Jericho Park Rd	20715-9465	Institution is part of a multi-institution or multi-campus organization	MD - University System of Maryland	No	No	MD, District 05	1	3	-76.7597	39.0182	Public	Not applicable	Implied no	0	Suburb: Large	Research Doctoral: Professional-dominant	Four-year, medium, primarily residential	4884
162584	Frostburg State University	Maryland	3	5	www.frostburg.edu	TRUE	2020-03-17	57	TRUE	2020-03-30	1413	TRUE	TRUE	2020-03-11	9		TRUE	TRUE	2020-03-17	57	TRUE	2020-03-10	6	2020-03-10	2020-03-14	2020-03-22	2020-03-05	Title IV postsecondary institution	Degree-granting	5,000 to 9,999	101 Braddock Road	21532-1099	Institution is part of a multi-institution or multi-campus organization	MD - University System of Maryland	No	No	MD, District 06	1	3	-78.9343	39.6509	Public	Not applicable	Yes	1	Suburb: Small	Research Doctoral: Single program-Education	Four-year, medium, primarily residential	4010
162928	Johns Hopkins University	Maryland	3	5	www.jhu.edu	TRUE	2020-03-12	12	TRUE	2020-03-26	580	TRUE	TRUE	2020-03-10	6	2020-03-11	FALSE	TRUE	2020-03-10	6	TRUE	2020-03-10	6	2020-03-10	2020-03-16	2020-03-22	2020-03-05	Title IV postsecondary institution	Degree-granting	20,000 and above	3400 N Charles St	21218-2688	Institution is NOT part of a multi-institution or multi-campus organization	Not applicable	Yes	No	MD, District 07	0	3	-76.6216	39.329	Private not-for-profit (no religious affiliation)	Not applicable	Yes	11	City: Large	Research Doctoral: Comprehensive programs, with medical/veterinary school	Four-year, large, primarily residential	14600
163046	Loyola University Maryland	Maryland	3	5	www.loyola.edu	TRUE	2020-03-23	288	TRUE	2020-03-23	288	TRUE	TRUE	2020-03-10	6	2020-03-18	FALSE	TRUE	2020-03-10	6	TRUE	2020-03-10	6	2020-03-11	2020-03-02	2020-03-08	2020-03-05	Title IV postsecondary institution	Degree-granting	5,000 to 9,999	4501 N Charles St	21210-2699	Institution is NOT part of a multi-institution or multi-campus organization	Not applicable	No	No	MD, District 03	1	3	-76.6219	39.3464	Private not-for-profit (religious affiliation)	Roman Catholic	Yes	1	City: Large	Research Doctoral: Single program-Other	Four-year, medium, highly residential	4271
163259	University of Maryland, Baltimore	Maryland	3	5	www.umaryland.edu	TRUE	2020-03-12	12	TRUE	2020-03-14	26	TRUE	TRUE	2020-03-12	12	2020-03-14	TRUE	TRUE	2020-03-12	12	TRUE	2020-03-12	12	2020-03-12	2020-03-15	2020-03-22	2020-03-05	Title IV postsecondary institution	Degree-granting	5,000 to 9,999	620 West Lexington St	21201-1627	Institution is part of a multi-institution or multi-campus organization	MD - University System of Maryland	Yes	Yes	MD, District 07	0	3	-76.624	39.2869	Public	Not applicable	Implied no	0	City: Large	Research Doctoral: STEM-dominant	Four-year, medium, primarily residential	5202
163268	University of Maryland-Baltimore County	Maryland	3	5	umbc.edu	TRUE	2020-03-12	12	TRUE	2020-03-12	12	TRUE	TRUE	2020-03-10	6	2020-03-23	TRUE	TRUE	2020-03-11	9	TRUE	2020-03-03	0	2020-03-03	2020-03-15	2020-03-22	2020-03-05	Title IV postsecondary institution	Degree-granting	10,000 to 19,999	1000 Hilltop Circle	21250	Institution is part of a multi-institution or multi-campus organization	MD - University System of Maryland	No	No	MD, District 07	0	3	-76.7116	39.2567	Public	Not applicable	Yes	3	Suburb: Large	Research Doctoral: STEM-dominant	Four-year, large, primarily residential	10828
163286	University of Maryland-College Park	Maryland	3	5	www.umd.edu	TRUE	2020-03-10	6	TRUE	2020-03-18	85	TRUE	TRUE	2020-03-10	6	2020-03-30	TRUE	TRUE	2020-03-10	6	TRUE	2020-03-03	0	2020-03-03	2020-03-15	2020-03-22	2020-03-05	Title IV postsecondary institution	Degree-granting	20,000 and above	0	20742	Institution is part of a multi-institution or multi-campus organization	MD - University System of Maryland	Yes	No	MD, District 05	1	3	-76.9447	38.9882	Public	Not applicable	Yes	3	Suburb: Large	Research Doctoral: Comprehensive programs, with medical/veterinary school	Four-year, large, primarily residential	36603
163453	Morgan State University	Maryland	3	5	www.morgan.edu	TRUE	2020-03-12	12	TRUE	2020-03-22	244	FALSE	TRUE	2020-03-10	6	2020-03-23	TRUE	TRUE	2020-03-17	57	TRUE	2020-03-09	5	2020-03-09	2020-03-16	2020-03-20	2020-03-05	Title IV postsecondary institution	Degree-granting	5,000 to 9,999	1700 East Cold Spring Lane	21251-0001	Institution is NOT part of a multi-institution or multi-campus organization	Not applicable	No	No	MD, District 07	0	3	-76.5856	39.3442	Public	Not applicable	Yes	1	City: Large	Research Doctoral: Professional-dominant	Four-year, medium, primarily residential	6821
163851	Salisbury University	Maryland	3	5	www.salisbury.edu	TRUE	2020-03-17	57	TRUE	2020-03-17	57	TRUE	TRUE	2020-03-12	12	2020-03-23	TRUE	TRUE	2020-03-12	12	TRUE	2020-03-06	3	2020-03-06	2020-03-13	2020-03-22	2020-03-05	Title IV postsecondary institution	Degree-granting	5,000 to 9,999	1101 Camden Ave	21801-6862	Institution is part of a multi-institution or multi-campus organization	MD - University System of Maryland	No	No	MD, District 01	3	3	-75.6048	38.3465	Public	Not applicable	Yes	1	Suburb: Small	Postbaccalaureate: Comprehensive programs	Four-year, medium, primarily residential	7597
164076	Towson University	Maryland	3	5	www.towson.edu	TRUE	2020-03-12	12	TRUE	2020-03-16	37	FALSE	TRUE	2020-03-11	9	2020-03-23	TRUE	TRUE	2020-03-11	9	TRUE	2020-03-03	0	2020-03-03	2020-03-15	2020-03-22	2020-03-05	Title IV postsecondary institution	Degree-granting	20,000 and above	8000 York Rd	21252-0001	Institution is part of a multi-institution or multi-campus organization	MD - University System of Maryland	No	No	MD, District 02	1	3	-76.6112	39.3936	Public	Not applicable	Yes	1	City: Small	Research Doctoral: STEM-dominant	Four-year, large, primarily residential	18385
164739	Bentley University	Massachusetts	1	1	www.bentley.edu	TRUE	2020-03-16	97	TRUE	2020-03-23	678	TRUE	TRUE	2020-03-12	8	2020-03-23	TRUE	TRUE	2020-03-12	8	TRUE	2020-03-05	0	2020-03-05	2020-03-07	2020-03-15	2020-03-10	Title IV postsecondary institution	Degree-granting	5,000 to 9,999	175 Forest St	02452-4705	Institution is NOT part of a multi-institution or multi-campus organization	Not applicable	No	No	MA, District 05	1	3	-71.2228	42.386	Private not-for-profit (no religious affiliation)	Not applicable	Yes	19	City: Small	Research Doctoral: Single program-Other	Four-year, medium, highly residential	4879
164748	Berklee College of Music	Massachusetts	1	1	www.berklee.edu	TRUE		#N/A	TRUE	2020-03-23	678	TRUE	TRUE	2020-03-11	0	2020-03-23	TRUE	TRUE	2020-03-11	0	TRUE	2020-03-09	0	2020-03-09	2020-03-16	2020-03-20	2020-03-10	Title IV postsecondary institution	Degree-granting	5,000 to 9,999	1140 Boylston St	2215	Institution is NOT part of a multi-institution or multi-campus organization	Not applicable	No	No	MA, District 07	1	3	-71.0894	42.3466	Private not-for-profit (no religious affiliation)	Not applicable	Yes	29	City: Large	Postbaccalaureate: Arts & sciences-dominant	Four-year, medium, primarily nonresidential	5459
164924	Boston College	Massachusetts	1	1	www.bc.edu	TRUE	2020-03-23	678	TRUE	2020-03-23	678	TRUE	TRUE	2020-03-11	0	2020-03-19	TRUE	TRUE	2020-03-11	0	TRUE	2020-03-11	0	2020-03-11	2020-03-02	2020-03-07	2020-03-10	Title IV postsecondary institution	Degree-granting	10,000 to 19,999	140 Commonwealth Avenue	2467	Institution is NOT part of a multi-institution or multi-campus organization	Not applicable	No	No	MA, District 04	1	3	-71.1692	42.3362	Private not-for-profit (religious affiliation)	Roman Catholic	Yes	8	City: Small	Research Doctoral: Comprehensive programs, no medical/veterinary school	Four-year, large, highly residential	13165
164988	Boston University	Massachusetts	1	1	www.bu.edu	TRUE	2020-03-23	678	TRUE	2020-03-23	678	TRUE	TRUE	2020-03-11	0	2020-03-19	FALSE	TRUE	2020-03-18	156	TRUE	2020-03-04	0	2020-03-04	2020-03-08	2020-03-16	2020-03-10	Title IV postsecondary institution	Degree-granting	20,000 and above	One Silber Way	2215	Institution is NOT part of a multi-institution or multi-campus organization	Not applicable	Yes	No	MA, District 07	1	3	-71.1079	42.3511	Private not-for-profit (no religious affiliation)	Not applicable	Yes	24	City: Large	Research Doctoral: Comprehensive programs, with medical/veterinary school	Four-year, large, highly residential	28287
165015	Brandeis University	Massachusetts	1	1	www.brandeis.edu/	TRUE	2020-03-13	23	TRUE	2020-03-23	678	TRUE	TRUE	2020-03-11	0	2020-03-16	TRUE	TRUE	2020-03-11	0	TRUE	2020-03-09	0	2020-03-09	2020-03-23	2020-03-25	2020-03-10	Title IV postsecondary institution	Degree-granting	5,000 to 9,999	415 South St	02454-9110	Institution is NOT part of a multi-institution or multi-campus organization	Not applicable	No	No	MA, District 05	1	3	-71.2602	42.3657	Private not-for-profit (no religious affiliation)	Not applicable	Yes	19	City: Small	Research Doctoral: Comprehensive programs, no medical/veterinary school	Four-year, medium, highly residential	5267
165024	Bridgewater State University	Massachusetts	1	1	www.bridgew.edu	TRUE	2020-03-15	64	TRUE	2020-03-16	97	TRUE	TRUE	2020-03-16	97	2020-03-23	TRUE	TRUE	2020-03-16	97			#N/A		2020-03-09	2020-03-13	2020-03-10	Title IV postsecondary institution	Degree-granting	10,000 to 19,999	131 Summer Street	2325	Institution is NOT part of a multi-institution or multi-campus organization	Not applicable	No	No	MA, District 08	1	3	-70.9746	41.9875	Public	Not applicable	Yes	0	Suburb: Large	Postbaccalaureate: Comprehensive programs	Four-year, medium, primarily residential	8344
165820	Fitchburg State University	Massachusetts	1	1	www.fitchburgstate.edu	TRUE	2020-03-13	23	TRUE	2020-03-16	97	FALSE	TRUE	2020-03-11	0	2020-03-23	TRUE	TRUE	2020-03-13	23	TRUE	2020-03-06	0	2020-03-06	2020-03-05	2020-03-14	2020-03-10	Title IV postsecondary institution	Degree-granting	5,000 to 9,999	160 Pearl St	01420-2697	Institution is NOT part of a multi-institution or multi-campus organization	Not applicable	No	No	MA, District 03	1	3	-71.7897	42.5883	Public	Not applicable	Yes	0	Suburb: Midsize	Postbaccalaureate: Education-dominant, with Arts & Sciences	Four-year, medium, primarily residential	3695
165866	Framingham State University	Massachusetts	1	1	www.framingham.edu/	TRUE	2020-03-14	38	TRUE	2020-03-23	678	FALSE	TRUE	2020-03-16	97	2020-03-30	TRUE	TRUE	2020-03-16	97	TRUE	2020-03-09	0	2020-03-09	2020-03-16	2020-03-21	2020-03-10	Title IV postsecondary institution	Degree-granting	5,000 to 9,999	100 State Street	01701-9101	Institution is NOT part of a multi-institution or multi-campus organization	Not applicable	No	No	MA, District 05	1	3	-71.4376	42.2971	Public	Not applicable	Yes	0	City: Small	Postbaccalaureate: Education-dominant, with other professional programs	Four-year, medium, primarily residential	3580
166027	Harvard University	Massachusetts	1	1	www.harvard.edu	TRUE	2020-03-16	97	TRUE	2020-03-24	1060	TRUE	TRUE	2020-03-10	0	2020-03-23	TRUE	TRUE	2020-03-10	0	TRUE	2020-03-06	0	2020-03-06	2020-03-14	2020-03-22	2020-03-10	Title IV postsecondary institution	Degree-granting	20,000 and above	Massachusetts Hall	2138	Institution is NOT part of a multi-institution or multi-campus organization	Not applicable	Yes	No	MA, District 05	1	3	-71.1183	42.3745	Private not-for-profit (no religious affiliation)	Not applicable	Yes	13	City: Midsize	Research Doctoral: Comprehensive programs, with medical/veterinary school	Four-year, large, highly residential	21006
166513	University of Massachusetts-Lowell	Massachusetts	1	1	www.uml.edu	TRUE	2020-03-17	118	TRUE	2020-03-19	229	FALSE	TRUE	2020-03-11	0	2020-03-18	TRUE	TRUE	2020-03-13	23	TRUE	2020-03-04	0	2020-03-04	2020-03-08	2020-03-15	2020-03-10	Title IV postsecondary institution	Degree-granting	10,000 to 19,999	1 University Ave	01854-5104	Institution is part of a multi-institution or multi-campus organization	MA - University of Massachusetts	No	No	MA, District 03	1	3	-71.3268	42.6529	Public	Not applicable	Yes	1	Suburb: Large	Research Doctoral: STEM-dominant	Four-year, large, primarily residential	11913
166629	University of Massachusetts-Amherst	Massachusetts	1	1	www.umass.edu	TRUE	2020-03-13	23	TRUE	2020-03-16	97	TRUE	TRUE	2020-03-11	0	2020-03-23	TRUE	TRUE	2020-03-13	23	TRUE	2020-03-11	0	2020-03-11	2020-03-15	2020-03-22	2020-03-10	Title IV postsecondary institution	Degree-granting	20,000 and above	374 Whitmore Building 181 Presidents Drive	1003	Institution is part of a multi-institution or multi-campus organization	MA - University of Massachusetts	No	No	MA, District 02	1	3	-72.5267	42.386	Public	Not applicable	Yes	10	Suburb: Large	Research Doctoral: Comprehensive programs, no medical/veterinary school	Four-year, large, highly residential	24343
166638	University of Massachusetts-Boston	Massachusetts	1	1	www.umb.edu	TRUE	2020-03-11	0	TRUE	2020-03-11	0	TRUE	TRUE	2020-03-09	0	2020-03-23	TRUE	TRUE	2020-03-15	64	TRUE	2020-03-04	0	2020-03-04	2020-03-15	2020-03-22	2020-03-10	Title IV postsecondary institution	Degree-granting	10,000 to 19,999	100 Morrissey Boulevard	02125-3393	Institution is part of a multi-institution or multi-campus organization	MA - University of Massachusetts	No	No	MA, District 08	1	3	-71.0369	42.3129	Public	Not applicable	Yes	9	City: Large	Research Doctoral: Professional-dominant	Four-year, large, primarily nonresidential	11268
166656	MCPHS University	Massachusetts	1	1	www.mcphs.edu	TRUE		#N/A	TRUE		#N/A	TRUE	TRUE	2020-03-16	97	2020-03-23	TRUE	TRUE	2020-03-16	97	TRUE		#N/A		2020-03-09	2020-03-13	2020-03-10	Title IV postsecondary institution	Degree-granting	5,000 to 9,999	179 Longwood Ave	02115-5896	Institution is NOT part of a multi-institution or multi-campus organization	Not applicable	No	No	MA, District 07	1	3	-71.1012	42.3368	Private not-for-profit (no religious affiliation)	Not applicable	Yes	13	City: Large	Research Doctoral: Professional-dominant	Four-year, medium, primarily residential	6144
166683	Massachusetts Institute of Technology	Massachusetts	1	1	web.mit.edu/	TRUE	2020-03-12	8	TRUE	2020-03-12	8	TRUE	TRUE	2020-03-10	0	2020-03-30	TRUE	TRUE	2020-03-10	0	TRUE	2020-03-05	0	2020-03-05	2020-03-23	2020-03-27	2020-03-10	Title IV postsecondary institution	Degree-granting	10,000 to 19,999	77 Massachusetts Avenue	02139-4307	Institution is NOT part of a multi-institution or multi-campus organization	Not applicable	No	No	MA, District 07	1	3	-71.0932	42.3592	Private not-for-profit (no religious affiliation)	Not applicable	Yes	9	City: Midsize	Research Doctoral: Comprehensive programs, no medical/veterinary school	Four-year, large, highly residential	11402
167358	Northeastern University	Massachusetts	1	1	www.northeastern.edu	TRUE	2020-03-12	8	TRUE	2020-03-24	1060	TRUE	TRUE	2020-03-11	0	2020-03-12		TRUE	2020-03-14	38	TRUE	2020-03-10	0	2020-03-10	2020-02-29	2020-03-08	2020-03-10	Title IV postsecondary institution	Degree-granting	20,000 and above	360 Huntington Ave	02115-5005	Institution is NOT part of a multi-institution or multi-campus organization	Not applicable	No	No	MA, District 07	1	3	-71.0888	42.34	Private not-for-profit (no religious affiliation)	Not applicable	Yes	16	City: Large	Research Doctoral: Comprehensive programs, no medical/veterinary school	Four-year, large, highly residential	20785
167729	Salem State University	Massachusetts	1	1	www.salemstate.edu	TRUE	2020-03-15	64	TRUE	2020-03-24	1060	TRUE	TRUE	2020-03-16	97	2020-03-30	TRUE	TRUE	2020-03-16	97	TRUE	2020-03-04	0	2020-03-04	2020-03-14	2020-03-20	2020-03-10	Title IV postsecondary institution	Degree-granting	5,000 to 9,999	352 Lafayette St	1970	Institution is NOT part of a multi-institution or multi-campus organization	Not applicable	No	No	MA, District 06	1	3	-70.8902	42.5036	Public	Not applicable	Yes	2	Suburb: Large	Postbaccalaureate: Comprehensive programs	Four-year, medium, primarily residential	5982
167783	Simmons University	Massachusetts	1	1	www.simmons.edu	TRUE	2020-03-11	0	TRUE	2020-03-18	156	TRUE	TRUE	2020-03-11	0	2020-03-23	TRUE	TRUE	2020-03-13	23	TRUE	2020-03-11	0	2020-03-11	2020-03-09	2020-03-13	2020-03-10	Title IV postsecondary institution	Degree-granting	5,000 to 9,999	300 The Fenway	02115-5898	Institution is NOT part of a multi-institution or multi-campus organization	Not applicable	No	No	MA, District 07	1	3	-71.1	42.3393	Private not-for-profit (no religious affiliation)	Not applicable	Yes	4	City: Large	Research Doctoral: STEM-dominant	Four-year, medium, highly residential	3119
167987	University of Massachusetts-Dartmouth	Massachusetts	1	1	www.umassd.edu	TRUE	2020-03-14	38	FALSE	2020-03-14	38	FALSE	TRUE	2020-03-11	0	2020-03-23	TRUE	TRUE	2020-03-11	0	TRUE	2020-03-05	0	2020-03-05	2020-03-06	2020-03-23	2020-03-10	Title IV postsecondary institution	Degree-granting	5,000 to 9,999	285 Old Westport Rd	02747-2300	Institution is part of a multi-institution or multi-campus organization	MA - University of Massachusetts	No	No	MA, District 09	1	3	-71.0046	41.6287	Public	Not applicable	Yes	1	Suburb: Midsize	Research Doctoral: Professional-dominant	Four-year, medium, highly residential	6531
168005	Suffolk University	Massachusetts	1	1	www.suffolk.edu	TRUE	2020-03-18	156	TRUE	2020-03-18	156	TRUE	TRUE	2020-03-11	0	2020-03-18	TRUE	TRUE	2020-03-11	0	TRUE	2020-03-11	0	2020-03-11	2020-03-09	2020-03-13	2020-03-10	Title IV postsecondary institution	Degree-granting	5,000 to 9,999	73 Tremont St.	02108-3901	Institution is NOT part of a multi-institution or multi-campus organization	Not applicable	No	No	MA, District 08	1	3	-71.0609	42.3579	Private not-for-profit (no religious affiliation)	Not applicable	Yes	14	City: Large	Research Doctoral: Professional-dominant	Four-year, medium, primarily residential	5975
168148	Tufts University	Massachusetts	1	1	www.tufts.edu	TRUE	2020-03-16	97	TRUE	2020-03-16	97	TRUE	TRUE	2020-03-10	0	2020-03-25	TRUE	TRUE	2020-03-10	0	TRUE	2020-03-10	0	2020-03-10	2020-03-14	2020-03-22	2020-03-10	Title IV postsecondary institution	Degree-granting	10,000 to 19,999	0	02155-5555	Institution is NOT part of a multi-institution or multi-campus organization	Not applicable	Yes	No	MA, District 05	1	3	-71.1183	42.4085	Private not-for-profit (no religious affiliation)	Not applicable	Yes	12	Suburb: Large	Research Doctoral: Comprehensive programs, with medical/veterinary school	Four-year, large, highly residential	10718
168263	Westfield State University	Massachusetts	1	1	www.westfield.ma.edu	TRUE	2020-03-14	38	TRUE	2020-03-14	38	TRUE	TRUE	2020-03-11	0	2020-03-23	TRUE	TRUE	2020-03-16	97	TRUE	2020-03-04	0	2020-03-04	2020-03-09	2020-03-13	2020-03-10	Title IV postsecondary institution	Degree-granting	5,000 to 9,999	577 Western Ave	01086-1630	Institution is NOT part of a multi-institution or multi-campus organization	Not applicable	No	No	MA, District 01	1	3	-72.7965	42.1327	Public	Not applicable	Yes	0	Suburb: Large	Postbaccalaureate: Comprehensive programs	Four-year, medium, highly residential	4893
168421	Worcester Polytechnic Institute	Massachusetts	1	1	https://www.wpi.edu/	TRUE	2020-03-13	23	TRUE	2020-03-24	1060	TRUE	TRUE	2020-03-11	0	2020-03-25	TRUE	TRUE	2020-03-11	0	TRUE	2020-03-04	0	2020-03-04	2020-03-07	2020-03-15	2020-03-10	Title IV postsecondary institution	Degree-granting	5,000 to 9,999	100 Institute Road	01609-2280	Institution is NOT part of a multi-institution or multi-campus organization	Not applicable	No	No	MA, District 02	1	3	-71.8083	42.2749	Private not-for-profit (no religious affiliation)	Not applicable	Yes	7	City: Midsize	Research Doctoral: STEM-dominant	Four-year, medium, primarily residential	5371
168430	Worcester State University	Massachusetts	1	1	https://www.worcester.edu	TRUE	2020-03-16	97	TRUE	2020-03-24	1060	TRUE	TRUE	2020-03-11	0	2020-03-30	TRUE	TRUE	2020-03-16	97	TRUE	2020-03-10	0	2020-03-10	2020-03-16	2020-03-21	2020-03-10	Title IV postsecondary institution	Degree-granting	5,000 to 9,999	486 Chandler St	01602-2597	Institution is NOT part of a multi-institution or multi-campus organization	Not applicable	No	No	MA, District 02	1	3	-71.844	42.2675	Public	Not applicable	Yes	1	City: Midsize	Postbaccalaureate: Other-dominant, with Arts & Sciences	Four-year, medium, primarily residential	4331
168847	Baker College	Michigan	2	3	www.baker.edu	TRUE	2020-03-13	945	TRUE	2020-03-17	3659	TRUE	TRUE	2020-03-12	702	2020-03-16	TRUE	FALSE		#N/A			#N/A		2020-03-02	2020-03-08	2020-03-10	Title IV postsecondary institution	Degree-granting	5,000 to 9,999	1050 West Bristol Road	48507-5508	Institution is part of a multi-institution or multi-campus organization	Baker College System	No	No	MI, District 05	1	1	-83.6947	42.9748	Private not-for-profit (no religious affiliation)	Not applicable	Implied no	3	Suburb: Large	Research Doctoral: Single program-Other	Four-year, medium, primarily nonresidential	3852
169248	Central Michigan University	Michigan	2	3	https://www.cmich.edu	TRUE	2020-03-19	5276	TRUE	2020-03-23	9062	FALSE	TRUE	2020-03-11	497	2020-03-16	FALSE	TRUE	2020-03-13	945	TRUE	2020-03-03	34	2020-03-03	2020-03-07	2020-03-15	2020-03-10	Title IV postsecondary institution	Degree-granting	20,000 and above	106 Warriner Hall	48859	Institution is NOT part of a multi-institution or multi-campus organization	Not applicable	Yes	No	MI, District 04	3	1	-84.7752	43.5912	Public	Not applicable	Yes	1	Town: Distant	Research Doctoral: Professional-dominant	Four-year, large, primarily residential	15966
169479	Davenport University	Michigan	2	3	www.davenport.edu	TRUE	2020-03-18	4531			#N/A	TRUE	TRUE	2020-03-12	702	2020-03-17	TRUE	TRUE	2020-03-19	5276	TRUE		#N/A		2020-02-23	2020-02-29	2020-03-10	Title IV postsecondary institution	Degree-granting	5,000 to 9,999	6191 Kraft Avenue S.E.	49512-9396	Institution is NOT part of a multi-institution or multi-campus organization	Not applicable	No	No	MI, District 03	2	1	-85.5335	42.85	Private not-for-profit (no religious affiliation)	Not applicable	Yes	1	Suburb: Large	Postbaccalaureate: Business-dominant, with other professional programs	Four-year, medium, primarily nonresidential	2731
169716	University of Detroit Mercy	Michigan	2	3	www.udmercy.edu	TRUE	2020-03-18	4531	TRUE	2020-03-18	4531	TRUE	TRUE	2020-03-11	497	2020-03-18	TRUE	TRUE	2020-03-11	497	TRUE	2020-03-11	497	2020-03-11	2020-03-02	2020-03-07	2020-03-10	Title IV postsecondary institution	Degree-granting	5,000 to 9,999	4001 W McNichols Rd	48221-3038	Institution is NOT part of a multi-institution or multi-campus organization	Not applicable	Yes	No	MI, District 13	1	1	-83.1392	42.4142	Private not-for-profit (religious affiliation)	Roman Catholic	Yes	6	City: Large	Research Doctoral: Professional-dominant	Four-year, medium, primarily residential	4156
169798	Eastern Michigan University	Michigan	2	3	www.emich.edu	TRUE	2020-03-11	497	TRUE	2020-03-16	1933	TRUE	TRUE	2020-03-11	497	2020-03-16	TRUE	TRUE	2020-03-11	497	TRUE	2020-03-11	497	2020-03-11	2020-02-24	2020-03-01	2020-03-10	Title IV postsecondary institution	Degree-granting	10,000 to 19,999	401 Pierce Hall	48197	Institution is NOT part of a multi-institution or multi-campus organization	Not applicable	No	No	MI, District 12	1	1	-83.6225	42.2469	Public	Not applicable	Yes	2	Suburb: Large	Research Doctoral: Professional-dominant	Four-year, large, primarily residential	12358
169910	Ferris State University	Michigan	2	3	www.ferris.edu/	TRUE	2020-03-14	1196	TRUE		#N/A	TRUE	TRUE	2020-03-13	945	2020-03-16	TRUE	TRUE	2020-03-13	945	TRUE	2020-03-11	497	2020-03-16	2020-03-07	2020-03-16	2020-03-10	Title IV postsecondary institution	Degree-granting	10,000 to 19,999	1201 S State St	49307-2251	Institution is NOT part of a multi-institution or multi-campus organization	Not applicable	No	No	MI, District 04	3	1	-85.4819	43.6877	Public	Not applicable	Yes	1	Town: Distant	Research Doctoral: Single program-Education	Four-year, large, primarily residential	8916
170082	Grand Valley State University	Michigan	2	3	www.gvsu.edu	TRUE	2020-03-17	3659	TRUE	2020-03-18	4531	FALSE	TRUE	2020-03-11	497	2020-03-16	TRUE	TRUE	2020-03-11	497	TRUE	2020-03-11	497	2020-03-11	2020-03-01	2020-03-08	2020-03-10	Title IV postsecondary institution	Degree-granting	20,000 and above	1 Campus Dr	49401-9403	Institution is NOT part of a multi-institution or multi-campus organization	Not applicable	No	No	MI, District 02	3	1	-85.8898	42.963	Public	Not applicable	Yes	1	Suburb: Large	Postbaccalaureate: Education-dominant, with Arts & Sciences	Four-year, large, primarily residential	20653
170976	University of Michigan-Ann Arbor	Michigan	2	3	www.umich.edu	TRUE	2020-03-13	945	TRUE	2020-03-18	4531	TRUE	TRUE	2020-03-11	497	2020-03-16	TRUE	TRUE	2020-03-17	3659	TRUE	2020-03-11	497	2020-03-11	2020-02-29	2020-03-08	2020-03-10	Title IV postsecondary institution	Degree-granting	20,000 and above	503 Thompson Street	48109	Institution is NOT part of a multi-institution or multi-campus organization	Not applicable	Yes	Yes	MI, District 12	1	1	-83.7428	42.2759	Public	Not applicable	Yes	4	City: Midsize	Research Doctoral: Comprehensive programs, with medical/veterinary school	Four-year, large, primarily residential	44340
171100	Michigan State University	Michigan	2	3	https://www.msu.edu	TRUE	2020-03-13	945	TRUE	2020-03-16	1933	TRUE	TRUE	2020-03-11	497	2020-03-11	TRUE	TRUE	2020-03-16	1933	TRUE	2020-03-10	358	2020-03-10	2020-03-02	2020-03-06	2020-03-10	Title IV postsecondary institution	Degree-granting	20,000 and above	0	48824-1046	Institution is NOT part of a multi-institution or multi-campus organization	Not applicable	Yes	No	MI, District 08	1	1	-84.4761	42.7321	Public	Not applicable	Yes	9	City: Small	Research Doctoral: Comprehensive programs, with medical/veterinary school	Four-year, large, primarily residential	43863
171128	Michigan Technological University	Michigan	2	3	www.mtu.edu	TRUE	2020-03-11	497	TRUE	2020-03-24	10155	FALSE	TRUE	2020-03-11	497	2020-03-16	TRUE	TRUE	2020-03-11	497	TRUE	2020-03-11	497	2020-03-11	2020-03-05	2020-03-16	2020-03-10	Title IV postsecondary institution	Degree-granting	5,000 to 9,999	1400 Townsend Drive	49931-1295	Institution is NOT part of a multi-institution or multi-campus organization	Not applicable	No	No	MI, District 01	3	1	-88.5481	47.1187	Public	Not applicable	Yes	0	Town: Remote	Research Doctoral: STEM-dominant	Four-year, medium, highly residential	6438
171137	University of Michigan-Dearborn	Michigan	2	3	https://umdearborn.edu/	TRUE	2020-03-13	945	TRUE	2020-03-24	10155	TRUE	TRUE	2020-03-11	497	2020-03-16	TRUE	TRUE	2020-03-13	945	TRUE	2020-03-11	497	2020-03-11	2020-02-29	2020-03-08	2020-03-10	Title IV postsecondary institution	Degree-granting	5,000 to 9,999	4901 Evergreen Rd	48128-1491	Institution is part of a multi-institution or multi-campus organization	MI - University of Michigan	No	No	MI, District 12	1	1	-83.2314	42.3173	Public	Not applicable	Yes	0	City: Small	Research Doctoral: Professional-dominant	Four-year, medium, primarily nonresidential	5740
171146	University of Michigan-Flint	Michigan	2	3	www.umflint.edu	TRUE	2020-03-13	945	TRUE	2020-03-23	9062	TRUE	TRUE	2020-03-11	497	2020-03-16	TRUE	TRUE	2020-03-18	4531	TRUE	2020-03-11	497	2020-03-11	2020-03-02	2020-03-08	2020-03-10	Title IV postsecondary institution	Degree-granting	5,000 to 9,999	303 E. Kearsley Street	48502-1950	Institution is part of a multi-institution or multi-campus organization	MI - University of Michigan	No	No	MI, District 05	1	1	-83.6903	43.0187	Public	Not applicable	Yes	0	City: Small	Research Doctoral: Single program-Education	Four-year, medium, primarily nonresidential	4208
171456	Northern Michigan University	Michigan	2	3	www.nmu.edu	TRUE	2020-03-23	9062	TRUE	2020-03-24	10155	FALSE	TRUE	2020-03-11	497	2020-03-16	TRUE	FALSE	2020-03-11	497	TRUE	2020-03-09	254	2020-03-09	2020-02-29	2020-03-08	2020-03-10	Title IV postsecondary institution	Degree-granting	5,000 to 9,999	1401 Presque Isle Avenue	49855-5301	Institution is NOT part of a multi-institution or multi-campus organization	Not applicable	No	No	MI, District 01	3	1	-87.4066	46.5598	Public	Not applicable	Yes	1	Town: Remote	Postbaccalaureate: Comprehensive programs	Four-year, medium, primarily residential	6338
171571	Oakland University	Michigan	2	3	www.oakland.edu	TRUE	2020-03-23	9062	TRUE	2020-03-23	9062	TRUE	TRUE	2020-03-11	497	2020-03-16	TRUE	TRUE	2020-03-23	9062	TRUE	2020-03-11	497	2020-03-11	2020-02-22	2020-03-02	2020-03-10	Title IV postsecondary institution	Degree-granting	10,000 to 19,999	2200 North Squirrel Road	48309-4401	Institution is NOT part of a multi-institution or multi-campus organization	Not applicable	Yes	No	MI, District 11	1	1	-83.2164	42.6746	Public	Not applicable	Yes	0	Suburb: Large	Research Doctoral: STEM-dominant	Four-year, large, primarily nonresidential	14605
172051	Saginaw Valley State University	Michigan	2	3	www.svsu.edu	TRUE	2020-03-16	1933	TRUE	2020-03-23	9062	FALSE	TRUE	2020-03-11	497	2020-03-16	TRUE	FALSE	2020-03-12	702	TRUE	2020-03-11	497	2020-03-11	2020-03-02	2020-03-08	2020-03-10	Title IV postsecondary institution	Degree-granting	5,000 to 9,999	7400 Bay Rd	48710	Institution is NOT part of a multi-institution or multi-campus organization	Not applicable	No	No	MI, District 04	3	1	-83.9643	43.5118	Public	Not applicable	Yes	2	Suburb: Midsize	Postbaccalaureate: Education-dominant, with Arts & Sciences	Four-year, medium, primarily residential	6743
172644	Wayne State University	Michigan	2	3	www.wayne.edu	TRUE	2020-03-13	945	TRUE	2020-03-24	10155	TRUE	TRUE	2020-03-11	497	2020-03-23	TRUE	TRUE	2020-03-11	497	TRUE	2020-02-28	0	2020-02-28	2020-03-09	2020-03-14	2020-03-10	Title IV postsecondary institution	Degree-granting	20,000 and above	656 West Kirby Street	48202	Institution is NOT part of a multi-institution or multi-campus organization	Not applicable	Yes	No	MI, District 13	1	1	-83.069	42.359	Public	Not applicable	Yes	1	City: Large	Research Doctoral: Comprehensive programs, with medical/veterinary school	Four-year, large, primarily nonresidential	18746
172699	Western Michigan University	Michigan	2	3	https://wmich.edu/	TRUE	2020-03-16	1933	FALSE		#N/A	TRUE	TRUE	2020-03-11	497	2020-03-16	TRUE	TRUE	2020-03-20	6219	TRUE	2020-03-11	497	2020-03-11	2020-03-02	2020-03-07	2020-03-10	Title IV postsecondary institution	Degree-granting	20,000 and above	1903 W Michigan Ave	49008-5200	Institution is NOT part of a multi-institution or multi-campus organization	Not applicable	No	No	MI, District 06	3	1	-85.6138	42.2822	Public	Not applicable	Yes	3	City: Small	Research Doctoral: Comprehensive programs, no medical/veterinary school	Four-year, large, primarily residential	16030
173124	Bemidji State University	Minnesota	2	4	www.bemidjistate.edu	TRUE	2020-03-12	43	TRUE	2020-03-14	90	TRUE	TRUE	2020-03-12	43	2020-03-16	TRUE	TRUE	2020-03-20	303	TRUE	2020-03-09	5	2020-03-13	2020-03-09	2020-03-13	2020-03-13	Title IV postsecondary institution	Degree-granting	5,000 to 9,999	1500 Birchmont Dr	56601	Institution is part of a multi-institution or multi-campus organization	MN - Minnesota State Colleges and Universities	No	No	MN, District 07	1	1	-94.8741	47.4823	Public	Not applicable	Yes	1	Town: Remote	Postbaccalaureate: Education-dominant, with Arts & Sciences	Four-year, medium, primarily residential	3352
173328	Concordia University-Saint Paul	Minnesota	2	4	https://www.csp.edu	TRUE	2020-03-19	287	TRUE	2020-03-25	502	TRUE	TRUE	2020-03-12	43	2020-03-16	TRUE	TRUE	2020-03-12	43	TRUE	2020-03-12	43	2020-03-12	2020-03-02	2020-03-08	2020-03-13	Title IV postsecondary institution	Degree-granting	5,000 to 9,999	1282 Concordia Ave	55104-5494	Institution is NOT part of a multi-institution or multi-campus organization	Not applicable	No	No	MN, District 04	1	1	-93.1549	44.9498	Private not-for-profit (religious affiliation)	Lutheran Church - Missouri Synod	Yes	3	City: Large	Postbaccalaureate: Education-dominant, with Arts & Sciences	Four-year, medium, primarily nonresidential	3487
173920	Minnesota State University-Mankato	Minnesota	2	4	https://mankato.mnsu.edu/	TRUE	2020-03-17	246	TRUE	2020-03-17	246	TRUE	TRUE	2020-03-12	43	2020-03-30	TRUE	TRUE	2020-03-12	43	TRUE	2020-02-29	0	2020-02-29	2020-03-09	2020-03-13	2020-03-13	Title IV postsecondary institution	Degree-granting	10,000 to 19,999	South Rd and Ellis Ave	56001	Institution is part of a multi-institution or multi-campus organization	MN - Minnesota State Colleges and Universities	No	No	MN, District 01	3	1	-93.9994	44.1467	Public	Not applicable	Yes	1	City: Small	Research Doctoral: Single program-Education	Four-year, large, primarily nonresidential	11167
174020	Metropolitan State University	Minnesota	2	4	www.metrostate.edu	TRUE	2020-03-18	269	TRUE	2020-03-18	269	TRUE	TRUE	2020-03-13	62	2020-03-30	TRUE	FALSE		#N/A	TRUE	2020-03-06	1	2020-03-06	2020-03-08	2020-03-14	2020-03-13	Title IV postsecondary institution	Degree-granting	5,000 to 9,999	700 East Seventh Street	55106-5000	Institution is part of a multi-institution or multi-campus organization	MN - Minnesota State Colleges and Universities	No	No	MN, District 04	1	1	-93.0744	44.9573	Public	Not applicable	Implied no	9	City: Large	Research Doctoral: Professional-dominant	Four-year, medium, primarily nonresidential	3182
174066	University of Minnesota-Twin Cities	Minnesota	2	4	https://twin-cities.umn.edu	TRUE	2020-03-13	62	TRUE	2020-03-25	502	TRUE	TRUE	2020-03-11	21	2020-03-18	TRUE	TRUE	2020-03-12	43	TRUE	2020-03-10	11	2020-03-10	2020-03-09	2020-03-13	2020-03-13	Title IV postsecondary institution	Degree-granting	20,000 and above	100 Church Street SE	55455-0213	Institution is part of a multi-institution or multi-campus organization	MN - University of Minnesota	Yes	No	MN, District 05	1	1	-93.2355	44.9729	Public	Not applicable	Yes	5	City: Large	Research Doctoral: Comprehensive programs, with medical/veterinary school	Four-year, large, primarily nonresidential	39763
174233	University of Minnesota-Duluth	Minnesota	2	4	www.d.umn.edu/	TRUE	2020-03-13	62	TRUE	2020-03-16	179	TRUE	TRUE	2020-03-11	21	2020-03-18	TRUE	TRUE	2020-03-12	43	TRUE	2020-03-10	11	2020-03-20	2020-03-09	2020-03-13	2020-03-13	Title IV postsecondary institution	Degree-granting	10,000 to 19,999	515 Darland Administration Bldg	55812	Institution is part of a multi-institution or multi-campus organization	MN - University of Minnesota	Yes	No	MN, District 08	3	1	-92.0844	46.8171	Public	Not applicable	Yes	1	City: Small	Postbaccalaureate: Comprehensive programs	Four-year, large, primarily residential	9453
174358	Minnesota State University Moorhead	Minnesota	2	4	www.mnstate.edu/	TRUE	2020-03-18	269	TRUE	2020-03-18	269	TRUE	TRUE	2020-03-12	43	2020-03-30	TRUE	TRUE		#N/A	TRUE	2020-02-28	0	2020-02-28	2020-03-09	2020-03-13	2020-03-13	Title IV postsecondary institution	Degree-granting	5,000 to 9,999	1104 Seventh Avenue South	56563	Institution is part of a multi-institution or multi-campus organization	MN - Minnesota State Colleges and Universities	No	No	MN, District 07	1	1	-96.7595	46.8672	Public	Not applicable	Yes	3	Suburb: Midsize	Postbaccalaureate: Education-dominant, with other professional programs	Four-year, medium, primarily residential	4081
174783	Saint Cloud State University	Minnesota	2	4	www.stcloudstate.edu	TRUE	2020-03-18	269	TRUE	2020-03-25	502	TRUE	TRUE	2020-03-13	62	2020-03-23	TRUE	TRUE		#N/A	TRUE	2020-03-03	0	2020-03-03	2020-03-09	2020-03-13	2020-03-13	Title IV postsecondary institution	Degree-granting	10,000 to 19,999	720 Fourth Ave. South	56301-4498	Institution is part of a multi-institution or multi-campus organization	MN - Minnesota State Colleges and Universities	No	No	MN, District 06	3	1	-94.1527	45.5532	Public	Not applicable	Yes	5	City: Small	Research Doctoral: Single program-Education	Four-year, large, primarily nonresidential	8512
174817	Saint Mary's University of Minnesota	Minnesota	2	4	www.smumn.edu	TRUE	2020-03-18	269	TRUE	2020-03-18	269	TRUE	TRUE	2020-03-12	43	2020-03-18	TRUE	TRUE	2020-03-12	43	TRUE		#N/A		2020-02-29	2020-03-08	2020-03-13	Title IV postsecondary institution	Degree-granting	5,000 to 9,999	700 Terrace Heights	55987-1399	Institution is NOT part of a multi-institution or multi-campus organization	Not applicable	No	No	MN, District 01	3	1	-91.6954	44.0447	Private not-for-profit (religious affiliation)	Roman Catholic	Yes	4	Town: Distant	Research Doctoral: Professional-dominant	Four-year, medium, primarily residential	3787
174914	University of St Thomas	Minnesota	2	4	www.stthomas.edu	TRUE	2020-03-16	179	TRUE	2020-03-25	502	TRUE	TRUE	2020-03-12	43	2020-03-16	FALSE	TRUE	2020-03-16	179	TRUE	2020-03-12	43	2020-03-12	2020-03-23	2020-03-27	2020-03-13	Title IV postsecondary institution	Degree-granting	10,000 to 19,999	2115 Summit Ave	55105-1078	Institution is NOT part of a multi-institution or multi-campus organization	Not applicable	No	No	MN, District 04	1	1	-93.189	44.9434	Private not-for-profit (religious affiliation)	Roman Catholic	Yes	2	City: Large	Research Doctoral: Professional-dominant	Four-year, medium, primarily residential	7372
175078	Southwest Minnesota State University	Minnesota	2	4	www.smsu.edu	TRUE	2020-03-18	269	TRUE	2020-03-18	269	TRUE	TRUE	2020-03-16	179	2020-03-30	TRUE	TRUE	2020-03-24	444	TRUE	2020-03-15	128	2020-03-15	2020-03-09	2020-03-13	2020-03-13	Title IV postsecondary institution	Degree-granting	5,000 to 9,999	1501 State St	56258-5468	Institution is part of a multi-institution or multi-campus organization	MN - Minnesota State Colleges and Universities	No	No	MN, District 07	1	1	-95.7595	44.4537	Public	Not applicable	Yes	1	Town: Remote	Postbaccalaureate: Education-dominant, with other professional programs	Four-year, medium, primarily residential	2116
175272	Winona State University	Minnesota	2	4	www.winona.edu			#N/A			#N/A	TRUE	TRUE	2020-03-12	43	2020-03-30	TRUE	TRUE	2020-03-16	179	TRUE	2020-03-02	0	2020-03-02	2020-03-09	2020-03-13	2020-03-13	Title IV postsecondary institution	Degree-granting	5,000 to 9,999	175 West Mark Street	55987-5838	Institution is part of a multi-institution or multi-campus organization	MN - Minnesota State Colleges and Universities	No	No	MN, District 01	3	1	-91.6437	44.0462	Public	Not applicable	Yes	1	Town: Distant	Research Doctoral: Single program-Other	Four-year, medium, primarily residential	6457
175856	Jackson State University	Mississippi	3	6	www.jsums.edu	TRUE	2020-03-15	10	TRUE	2020-03-15	10	TRUE	TRUE	2020-03-13	4	2020-03-23	TRUE	TRUE	2020-03-13	4	TRUE	2020-03-13	4	2020-03-13	2020-03-09	2020-03-13	2020-03-14	Title IV postsecondary institution	Degree-granting	5,000 to 9,999	1400 J R Lynch Street	39217	Institution is part of a multi-institution or multi-campus organization	MS - Mississippi Institutions of Higher Learning	No	No	MS, District 02	1	3	-90.2074	32.2961	Public	Not applicable	Yes	1	City: Midsize	Research Doctoral: Professional-dominant	Four-year, medium, primarily residential	5578
176017	University of Mississippi	Mississippi	3	6	www.olemiss.edu	TRUE	2020-03-23	249	FALSE		#N/A	TRUE	TRUE	2020-03-12	1	2020-03-23	TRUE	TRUE	2020-03-12	1	TRUE	2020-03-12	1	2020-03-12	2020-03-07	2020-03-13	2020-03-14	Title IV postsecondary institution	Degree-granting	20,000 and above	Oxford, Mississippi	38677-1848	Institution is part of a multi-institution or multi-campus organization	MS - Mississippi Institutions of Higher Learning	Yes	Yes	MS, District 01	3	3	-89.5374	34.3655	Public	Not applicable	Yes	0	Town: Remote	Research Doctoral: Comprehensive programs, with medical/veterinary school	Four-year, large, primarily residential	19864
176053	Mississippi College	Mississippi	3	6	www.mc.edu	TRUE	2020-03-17	21	TRUE	2020-03-23	249	TRUE	TRUE	2020-03-12	1	2020-03-23	TRUE	TRUE	2020-03-19	50	TRUE	2020-03-12	1	2020-03-12	2020-03-09	2020-03-13	2020-03-14	Title IV postsecondary institution	Degree-granting	5,000 to 9,999	200 South Capitol Street	39058	Institution is NOT part of a multi-institution or multi-campus organization	Not applicable	No	No	MS, District 02	1	3	-90.3298	32.3355	Private not-for-profit (religious affiliation)	Southern Baptist	Yes	3	Suburb: Large	Research Doctoral: Professional-dominant	Four-year, medium, highly residential	3864
176080	Mississippi State University	Mississippi	3	6	www.msstate.edu	TRUE	2020-03-15	10	TRUE	2020-03-16	12	TRUE	TRUE	2020-03-12	1	2020-03-23	TRUE	TRUE	2020-03-15	10	TRUE	2020-03-11	0	2020-03-11	2020-03-09	2020-03-13	2020-03-14	Title IV postsecondary institution	Degree-granting	20,000 and above	Lee Boulevard	39762	Institution is part of a multi-institution or multi-campus organization	MS - Mississippi Institutions of Higher Learning	Yes	No	MS, District 03	3	3	-88.7901	33.4549	Public	Not applicable	Yes	0	Town: Remote	Research Doctoral: Comprehensive programs, with medical/veterinary school	Four-year, large, primarily residential	18709
176372	University of Southern Mississippi	Mississippi	3	6	www.usm.edu	FALSE	2020-03-17	21	FALSE		#N/A	TRUE	TRUE	2020-03-12	1	2020-03-30	TRUE	TRUE	2020-03-20	80	TRUE	2020-03-09	0	2020-03-09	2020-03-16	2020-03-20	2020-03-14	Title IV postsecondary institution	Degree-granting	10,000 to 19,999	118 College Drive # 0001	39406-0001	Institution is part of a multi-institution or multi-campus organization	MS - Mississippi Institutions of Higher Learning	No	No	MS, District 04	3	3	-89.3312	31.3266	Public	Not applicable	Yes	1	City: Small	Research Doctoral: Comprehensive programs, no medical/veterinary school	Four-year, large, primarily residential	11156
176479	William Carey University	Mississippi	3	6	www.wmcarey.edu	TRUE		#N/A	TRUE		#N/A	TRUE	TRUE	2020-03-16	12	2020-03-23	TRUE	TRUE	2020-03-25	377	TRUE	2020-03-13	4	2020-03-13	2020-03-23	2020-03-27	2020-03-14	Title IV postsecondary institution	Degree-granting	5,000 to 9,999	710 William Carey Parkway	39401-5499	Institution is NOT part of a multi-institution or multi-campus organization	Not applicable	Yes	No	MS, District 04	3	3	-89.2918	31.3053	Private not-for-profit (religious affiliation)	Baptist	Yes	0	City: Small	Research Doctoral: Professional-dominant	Four-year, medium, primarily residential	3103
176965	University of Central Missouri	Missouri	2	4	https://www.ucmo.edu	TRUE	2020-03-26	502	TRUE	2020-03-26	502	TRUE	TRUE	2020-03-16	6	2020-03-16	TRUE	TRUE	2020-03-19	24	TRUE	2020-03-12	1	2020-03-12	2020-03-16	2020-03-20	2020-03-13	Title IV postsecondary institution	Degree-granting	10,000 to 19,999	108 W South Street	64093	Institution is NOT part of a multi-institution or multi-campus organization	Not applicable	No	No	MO, District 04	3	3	-93.7374	38.7591	Public	Not applicable	Yes	2	Town: Distant	Postbaccalaureate: Comprehensive programs	Four-year, medium, primarily residential	8009
177065	Columbia College	Missouri	2	4	www.ccis.edu	TRUE	2020-03-13	2	TRUE		#N/A	TRUE	TRUE	2020-03-13	2	2020-03-30	TRUE	TRUE	2020-03-13	2	TRUE	2020-03-13	2	2020-03-13	2020-03-23	2020-03-27	2020-03-13	Title IV postsecondary institution	Degree-granting	10,000 to 19,999	1001 Rogers Street	65216	Institution is NOT part of a multi-institution or multi-campus organization	Not applicable	No	No	MO, District 04	3	3	-92.3264	38.9574	Private not-for-profit (religious affiliation)	Christian Church (Disciples of Christ)	Yes	0	City: Midsize	Postbaccalaureate: Business-dominant, with Arts & Sciences	Four-year, medium, primarily nonresidential	4568
177968	Lindenwood University	Missouri	2	4	www.lindenwood.edu	TRUE		#N/A	TRUE		#N/A	TRUE	TRUE	2020-03-11	1	2020-03-13	FALSE	TRUE	2020-03-11	1	TRUE	2020-03-16	6	2020-03-16	2020-03-09	2020-03-13	2020-03-13	Title IV postsecondary institution	Degree-granting	5,000 to 9,999	209 S Kingshighway	63301-1695	Institution is NOT part of a multi-institution or multi-campus organization	Not applicable	No	No	MO, District 03	3	3	-90.5013	38.7854	Private not-for-profit (no religious affiliation)	Not applicable	Yes	15	City: Small	Research Doctoral: Single program-Education	Four-year, medium, highly residential	7373
178059	Maryville University of Saint Louis	Missouri	2	4	www.maryville.edu			#N/A			#N/A	TRUE	TRUE	2020-03-10	1	2020-03-16	FALSE	TRUE	2020-03-13	2	TRUE	2020-03-10	1	2020-03-10	2020-03-11	2020-03-16	2020-03-13	Title IV postsecondary institution	Degree-granting	5,000 to 9,999	650 Maryville University Drive	63141-7299	Institution is NOT part of a multi-institution or multi-campus organization	Not applicable	No	No	MO, District 02	3	3	-90.506	38.6448	Private not-for-profit (no religious affiliation)	Not applicable	Yes	4	Suburb: Large	Research Doctoral: Professional-dominant	Four-year, medium, primarily residential	3308
178244	Missouri Baptist University	Missouri	2	4	www.mobap.edu	TRUE	2020-03-23	183	TRUE	2020-03-23	183	TRUE	TRUE	2020-03-12	1	2020-03-16	FALSE	TRUE	2020-03-12	1	TRUE	2020-03-12	1	2020-03-12	2020-03-09	2020-03-15	2020-03-13	Title IV postsecondary institution	Degree-granting	5,000 to 9,999	One College Park Dr	63141-8698	Institution is NOT part of a multi-institution or multi-campus organization	Not applicable	No	No	MO, District 02	3	3	-90.4626	38.6415	Private not-for-profit (religious affiliation)	Baptist	Yes	5	Suburb: Large	Research Doctoral: Single program-Education	Four-year, small, primarily nonresidential	1608
178341	Missouri Southern State University	Missouri	2	4	www.mssu.edu	TRUE	2020-03-15	5	TRUE	2020-03-15	5	TRUE	TRUE	2020-03-12	1	2020-03-23	FALSE	TRUE	2020-03-12	1	TRUE	2020-03-12	1	2020-03-12	2020-03-16	2020-03-20	2020-03-13	Title IV postsecondary institution	Degree-granting	5,000 to 9,999	3950 E. Newman Road	64801-1595	Institution is NOT part of a multi-institution or multi-campus organization	Not applicable	No	No	MO, District 07	3	3	-94.4617	37.0952	Public	Not applicable	Yes	1	City: Small	Postbaccalaureate: Business-dominant, with other professional programs	Four-year, medium, primarily nonresidential	4201
178387	Missouri Western State University	Missouri	2	4	https://www.missouriwestern.edu	TRUE	2020-03-20	47	TRUE	2020-03-23	183	TRUE	TRUE	2020-03-18	13		TRUE	TRUE	2020-03-12	1	TRUE	2020-03-10	1	2020-03-10	2020-03-08	2020-03-15	2020-03-13	Title IV postsecondary institution	Degree-granting	5,000 to 9,999	4525 Downs Dr	64507	Institution is NOT part of a multi-institution or multi-campus organization	Not applicable	No	No	MO, District 06	3	3	-94.7856	39.7575	Public	Not applicable	Yes	1	City: Small	Postbaccalaureate: Arts & sciences-dominant	Four-year, medium, primarily residential	3673
178396	University of Missouri-Columbia	Missouri	2	4	missouri.edu/	TRUE	2020-03-17	8	TRUE	2020-03-19	24	TRUE	TRUE	2020-03-11	1	2020-03-16	TRUE	TRUE	2020-03-18	13	TRUE	2020-03-11	1	2020-03-11	2020-03-21	2020-03-30	2020-03-13	Title IV postsecondary institution	Degree-granting	20,000 and above	105 Jesse Hall	65211-1050	Institution is part of a multi-institution or multi-campus organization	MO - University of Missouri System	Yes	Yes	MO, District 04	3	3	-92.3288	38.9453	Public	Not applicable	Yes	1	City: Midsize	Research Doctoral: Comprehensive programs, with medical/veterinary school	Four-year, large, primarily nonresidential	25265
178402	University of Missouri-Kansas City	Missouri	2	4	https://www.umkc.edu/	TRUE	2020-03-17	8	TRUE	2020-03-23	183	TRUE	TRUE	2020-03-12	1	2020-03-16	TRUE	TRUE	2020-03-18	13	TRUE	2020-03-12	1	2020-03-12	2020-03-23	2020-03-26	2020-03-13	Title IV postsecondary institution	Degree-granting	10,000 to 19,999	5100 Rockhill Rd.	64110	Institution is part of a multi-institution or multi-campus organization	MO - University of Missouri System	Yes	No	MO, District 05	1	3	-94.5821	39.0342	Public	Not applicable	Yes	4	City: Large	Research Doctoral: Professional-dominant	Four-year, large, primarily nonresidential	9526
178411	Missouri University of Science and Technology	Missouri	2	4	www.mst.edu/	TRUE	2020-03-17	8	TRUE	2020-03-19	24	TRUE	TRUE	2020-03-12	1	2020-03-16	FALSE	FALSE	2020-03-15	5	TRUE	2020-03-12	1	2020-03-12	2020-03-12	2020-03-20	2020-03-13	Title IV postsecondary institution	Degree-granting	5,000 to 9,999	1201 N. State St.	65409	Institution is part of a multi-institution or multi-campus organization	MO - University of Missouri System	No	No	MO, District 08	3	3	-91.7756	37.9534	Public	Not applicable	Yes	2	Town: Remote	Research Doctoral: STEM-dominant	Four-year, medium, primarily residential	7117
178420	University of Missouri-St Louis	Missouri	2	4	https://www.umsl.edu/	TRUE	2020-03-18	13	TRUE	2020-03-19	24	TRUE	TRUE	2020-03-12	1	2020-03-16	TRUE	TRUE	2020-03-19	24	TRUE	2020-03-16	6	2020-03-16	2020-03-21	2020-03-29	2020-03-13	Title IV postsecondary institution	Degree-granting	10,000 to 19,999	One University Boulevard	63121-4400	Institution is part of a multi-institution or multi-campus organization	MO - University of Missouri System	No	No	MO, District 01	1	3	-90.3111	38.7103	Public	Not applicable	Yes	5	Suburb: Large	Research Doctoral: Professional-dominant	Four-year, medium, primarily nonresidential	6401
178615	Truman State University	Missouri	2	4	www.truman.edu	FALSE		#N/A	FALSE		#N/A	TRUE	TRUE	2020-03-11	1	2020-03-21	TRUE	TRUE	2020-03-11	1	TRUE	2020-03-12	1	2020-03-12	2020-03-09	2020-03-13	2020-03-13	Title IV postsecondary institution	Degree-granting	5,000 to 9,999	100 E Normal Avenue	63501-4221	Institution is NOT part of a multi-institution or multi-campus organization	Not applicable	No	No	MO, District 06	3	3	-92.5817	40.1883	Public	Not applicable	Yes	6	Town: Remote	Postbaccalaureate: Education-dominant, with Arts & Sciences	Four-year, medium, highly residential	5024
178624	Northwest Missouri State University	Missouri	2	4	www.nwmissouri.edu	TRUE	2020-03-20	47	TRUE	2020-03-20	47	TRUE	TRUE	2020-03-11	1	2020-03-23	TRUE	TRUE		#N/A	TRUE	2020-03-02	0	2020-03-02	2020-03-09	2020-03-13	2020-03-13	Title IV postsecondary institution	Degree-granting	5,000 to 9,999	800 University Drive	64468-6001	Institution is NOT part of a multi-institution or multi-campus organization	Not applicable	No	No	MO, District 06	3	3	-94.8833	40.3517	Public	Not applicable	Yes	2	Town: Remote	Postbaccalaureate: Comprehensive programs	Four-year, medium, highly residential	5380
178721	Park University	Missouri	2	4	www.park.edu	TRUE	2020-03-16	6	TRUE	2020-03-31	1327	TRUE	TRUE	2020-03-12	1	2020-03-16	FALSE	TRUE	2020-03-13	2	TRUE	2020-03-13	2	2020-03-13	2020-03-09	2020-03-15	2020-03-13	Title IV postsecondary institution	Degree-granting	10,000 to 19,999	8700 NW River Park Dr	64152-3795	Institution is NOT part of a multi-institution or multi-campus organization	Not applicable	No	No	MO, District 06	3	3	-94.679	39.1893	Private not-for-profit (no religious affiliation)	Not applicable	Yes	7	Suburb: Large	Postbaccalaureate: Other-dominant, with Arts & Sciences	Four-year, medium, primarily nonresidential	4215
179159	Saint Louis University	Missouri	2	4	www.slu.edu	TRUE	2020-03-17	8	TRUE	2020-03-23	183	TRUE	TRUE	2020-03-12	1	2020-03-23	TRUE	TRUE	2020-03-12	1	TRUE	2020-03-10	1	2020-03-10	2020-03-11	2020-03-16	2020-03-13	Title IV postsecondary institution	Degree-granting	10,000 to 19,999	One North Grand Blvd	63103-2097	Institution is NOT part of a multi-institution or multi-campus organization	Not applicable	Yes	Yes	MO, District 01	1	3	-90.2351	38.6368	Private not-for-profit (religious affiliation)	Roman Catholic	Yes	5	City: Large	Research Doctoral: Comprehensive programs, with medical/veterinary school	Four-year, large, highly residential	10520
179557	Southeast Missouri State University	Missouri	2	4	www.semo.edu	TRUE	2020-03-20	47	FALSE		#N/A	TRUE	TRUE	2020-03-12	1	2020-03-30	TRUE	TRUE	2020-03-18	13	TRUE	2020-03-11	1	2020-03-11	2020-03-16	2020-03-20	2020-03-13	Title IV postsecondary institution	Degree-granting	10,000 to 19,999	One University Plaza, MS2025	63701	Institution is NOT part of a multi-institution or multi-campus organization	Not applicable	No	No	MO, District 08	3	3	-89.5312	37.3111	Public	Not applicable	Yes	3	City: Small	Postbaccalaureate: Education-dominant, with Arts & Sciences	Four-year, medium, primarily residential	7677
179566	Missouri State University-Springfield	Missouri	2	4	www.missouristate.edu	TRUE	2020-03-19	24	TRUE	2020-03-25	356	TRUE	TRUE	2020-03-17	8	2020-03-30	TRUE	TRUE	2020-03-17	8	TRUE	2020-03-12	1	2020-03-12	2020-03-14	2020-03-22	2020-03-13	Title IV postsecondary institution	Degree-granting	20,000 and above	901 S National Avenue	65897	Institution is part of a multi-institution or multi-campus organization	MO - Missouri State University	No	No	MO, District 07	3	3	-93.2813	37.1993	Public	Not applicable	Yes	1	City: Midsize	Postbaccalaureate: Comprehensive programs	Four-year, large, primarily nonresidential	16509
179867	Washington University in St Louis	Missouri	2	4	www.wustl.edu	TRUE	2020-03-16	6	TRUE	2020-03-23	183	TRUE	TRUE	2020-03-11	1	2020-03-23	TRUE	TRUE	2020-03-11	1	TRUE	2020-03-09	1	2020-03-09	2020-03-08	2020-03-14	2020-03-13	Title IV postsecondary institution	Degree-granting	10,000 to 19,999	One Brookings Drive	63130-4899	Institution is NOT part of a multi-institution or multi-campus organization	Not applicable	Yes	No	MO, District 01	1	3	-90.3106	38.6479	Private not-for-profit (no religious affiliation)	Not applicable	Yes	8	Suburb: Large	Research Doctoral: Comprehensive programs, with medical/veterinary school	Four-year, large, highly residential	13773
180461	Montana State University	Montana	4	8	www.montana.edu/	TRUE	2020-03-16	7	TRUE	2020-03-27	108	TRUE	TRUE	2020-03-12	1	2020-03-23	TRUE	TRUE	2020-03-18	10	TRUE	2020-03-09	0	2020-03-09	2020-03-14	2020-03-22	2020-03-12	Title IV postsecondary institution	Degree-granting	10,000 to 19,999	Montana State University	59717	Institution is part of a multi-institution or multi-campus organization	MT - Montana University System	No	No	MT, District 00	3	1	-111.049	45.6667	Public	Not applicable	Yes	0	Town: Remote	Research Doctoral: STEM-dominant	Four-year, large, primarily residential	13085
180489	The University of Montana	Montana	4	8	www.umt.edu	TRUE	2020-03-18	10	TRUE	2020-03-26	71	TRUE	TRUE	2020-03-12	1	2020-03-23	TRUE	TRUE	2020-03-19	12	TRUE	2020-03-12	1	2020-03-12	2020-03-16	2020-03-20	2020-03-12	Title IV postsecondary institution	Degree-granting	10,000 to 19,999	Missoula, Montana	59812	Institution is part of a multi-institution or multi-campus organization	MT - Montana University System	No	No	MT, District 00	3	1	-113.983	46.8593	Public	Not applicable	Yes	1	City: Small	Research Doctoral: STEM-dominant	Four-year, medium, primarily residential	7968
180814	Bellevue University	Nebraska	2	4	www.bellevue.edu	FALSE		#N/A	FALSE		#N/A	TRUE	TRUE	2020-03-12	10	2020-03-16	FALSE	FALSE		#N/A	FALSE		#N/A		2020-02-29	2020-03-09	2020-03-13	Title IV postsecondary institution	Degree-granting	5,000 to 9,999	1000 Galvin Rd S	68005-3098	Institution is NOT part of a multi-institution or multi-campus organization	Not applicable	No	No	NE, District 01	3	3	-95.9176	41.1502	Private not-for-profit (no religious affiliation)	Not applicable	Yes	0	Suburb: Large	Research Doctoral: Single program-Other	Four-year, medium, primarily nonresidential	5586
181002	Creighton University	Nebraska	2	4	https://www.creighton.edu	TRUE	2020-03-16	18	TRUE	2020-03-19	27	TRUE	TRUE	2020-03-12	10	2020-03-23	TRUE	TRUE	2020-03-12	10	TRUE	2020-03-12	10	2020-03-16	2020-03-08	2020-03-15	2020-03-13	Title IV postsecondary institution	Degree-granting	5,000 to 9,999	2500 California Plaza	68178	Institution is NOT part of a multi-institution or multi-campus organization	Not applicable	Yes	Yes	NE, District 02	3	3	-95.9478	41.2654	Private not-for-profit (religious affiliation)	Roman Catholic	Yes	2	City: Large	Research Doctoral: STEM-dominant	Four-year, medium, highly residential	7119
181215	University of Nebraska at Kearney	Nebraska	2	4	www.unk.edu	TRUE	2020-03-19	27	TRUE	2020-03-23	50	TRUE	TRUE	2020-03-12	10	2020-03-30		TRUE	2020-03-20	32	TRUE	2020-03-12	10	2020-03-12	2020-03-22	2020-03-29	2020-03-13	Title IV postsecondary institution	Degree-granting	5,000 to 9,999	2504 9th Avenue	68849-1212	Institution is part of a multi-institution or multi-campus organization	NE - University of Nebraska	No	No	NE, District 03	3	3	-99.0987	40.7015	Public	Not applicable	Yes	3	Town: Distant	Postbaccalaureate: Education-dominant, with Arts & Sciences	Four-year, medium, highly residential	4212
181394	University of Nebraska at Omaha	Nebraska	2	4	https://www.unomaha.edu	TRUE	2020-03-19	27	TRUE	2020-03-23	50	TRUE	TRUE	2020-03-12	10	2020-03-30	TRUE	TRUE	2020-03-12	10	TRUE	2020-03-12	10	2020-03-12	2020-03-22	2020-03-29	2020-03-13	Title IV postsecondary institution	Degree-granting	10,000 to 19,999	6001 Dodge St	68182-0225	Institution is part of a multi-institution or multi-campus organization	NE - University of Nebraska	No	No	NE, District 02	3	3	-96.0085	41.2588	Public	Not applicable	Yes	3	City: Large	Research Doctoral: Professional-dominant	Four-year, large, primarily nonresidential	10862
181464	University of Nebraska-Lincoln	Nebraska	2	4	www.unl.edu/	TRUE	2020-03-18	24	TRUE	2020-03-18	24	TRUE	TRUE	2020-03-09	3	2020-03-30	TRUE	TRUE	2020-03-09	3	TRUE	2020-03-05	0	2020-03-05	2020-03-23	2020-03-27	2020-03-13	Title IV postsecondary institution	Degree-granting	20,000 and above	14th and R St	68588	Institution is part of a multi-institution or multi-campus organization	NE - University of Nebraska	No	No	NE, District 01	3	3	-96.7005	40.8176	Public	Not applicable	Yes	5	City: Large	Research Doctoral: Comprehensive programs, no medical/veterinary school	Four-year, large, primarily residential	22191
182281	University of Nevada-Las Vegas	Nevada	4	8	www.unlv.edu/	TRUE	2020-03-17	55	TRUE	2020-03-17	55	TRUE	TRUE	2020-03-12	7	2020-03-23	FALSE	TRUE	2020-03-17	55	TRUE	2020-03-17	55	2020-03-17	2020-03-16	2020-03-20	2020-03-12	Title IV postsecondary institution	Degree-granting	20,000 and above	4505 S Maryland Pky	89154	Institution is part of a multi-institution or multi-campus organization	NV - Nevada System of Higher Education	Yes	No	NV, District 01	1	1	-115.138	36.106	Public	Not applicable	Yes	2	City: Midsize	Research Doctoral: Comprehensive programs, with medical/veterinary school	Four-year, large, primarily nonresidential	21541
182290	University of Nevada-Reno	Nevada	4	8	www.unr.edu/	TRUE	2020-03-12	7	TRUE	2020-03-18	55	TRUE	TRUE	2020-03-12	7	2020-03-23	TRUE	TRUE	2020-03-12	7	TRUE	2020-03-23	245	2020-03-23	2020-03-14	2020-03-22	2020-03-12	Title IV postsecondary institution	Degree-granting	20,000 and above	North Virginia Street	89557	Institution is part of a multi-institution or multi-campus organization	NV - Nevada System of Higher Education	Yes	No	NV, District 02	3	1	-119.815	39.5436	Public	Not applicable	Yes	1	City: Midsize	Research Doctoral: Comprehensive programs, with medical/veterinary school	Four-year, large, primarily nonresidential	16768
182670	Dartmouth College	New Hampshire	1	1	www.dartmouth.edu	TRUE	2020-03-13	6	TRUE	2020-03-23	78	TRUE	TRUE	2020-03-12	6	2020-03-30	FALSE	TRUE	2020-03-12	6	TRUE	2020-03-06	2	2020-03-06	2020-03-23	2020-03-29	2020-03-13	Title IV postsecondary institution	Degree-granting	5,000 to 9,999	207 Parkhurst Hall	03755-3529	Institution is NOT part of a multi-institution or multi-campus organization	Not applicable	Yes	No	NH, District 02	1	3	-72.2899	43.7041	Private not-for-profit (no religious affiliation)	Not applicable	Yes	11	Town: Remote	Research Doctoral: STEM-dominant	Four-year, medium, highly residential	6436
183026	Southern New Hampshire University	New Hampshire	1	1	www.snhu.edu			#N/A			#N/A	TRUE	TRUE	2020-03-11	4	2020-03-16	TRUE	FALSE		#N/A	TRUE		#N/A		2020-03-06	2020-03-15	2020-03-13	Title IV postsecondary institution	Degree-granting	20,000 and above	2500 North River Road	03106-1045	Institution is NOT part of a multi-institution or multi-campus organization	Not applicable	No	No	NH, District 01	1	3	-71.4518	43.0389	Private not-for-profit (no religious affiliation)	Not applicable	Yes	0	Suburb: Midsize	Research Doctoral: Professional-dominant	Four-year, large, primarily nonresidential	29447
183044	University of New Hampshire-Main Campus	New Hampshire	1	1	www.unh.edu	TRUE	2020-03-17	17	TRUE	2020-03-16	13	TRUE	TRUE	2020-03-12	6	2020-03-23	FALSE	TRUE	2020-03-12	6	TRUE	2020-03-12	6	2020-03-12	2020-03-13	2020-03-22	2020-03-13	Title IV postsecondary institution	Degree-granting	10,000 to 19,999	105 Main St., Thompson Hall	03824-3547	Institution is part of a multi-institution or multi-campus organization	NH - University System of New Hampshire	No	No	NH, District 01	1	3	-70.9325	43.1359	Public	Not applicable	Yes	1	Suburb: Small	Research Doctoral: Comprehensive programs, no medical/veterinary school	Four-year, large, highly residential	13896
183080	Plymouth State University	New Hampshire	1	1	www.plymouth.edu	TRUE	2020-03-16	13	TRUE	2020-03-16	13	FALSE	TRUE	2020-03-12	6	2020-03-18	FALSE	TRUE		#N/A			#N/A		2020-03-06	2020-03-15	2020-03-13	Title IV postsecondary institution	Degree-granting	5,000 to 9,999	17 High Street	03264-1595	Institution is part of a multi-institution or multi-campus organization	NH - University System of New Hampshire	No	No	NH, District 02	1	3	-71.6902	43.7596	Public	Not applicable	Yes	1	Town: Remote	Research Doctoral: Single program-Education	Four-year, medium, highly residential	4378
184603	Fairleigh Dickinson University-Metropolitan Campus	New Jersey	1	2	www.fdu.edu	TRUE	2020-03-15	98			#N/A	TRUE	TRUE	2020-03-10	15	2020-03-16	FALSE	TRUE	2020-03-10	15	TRUE	2020-03-20	890	2020-03-20	2020-03-09	2020-03-14	2020-03-09	Title IV postsecondary institution	Degree-granting	5,000 to 9,999	1000 River Rd	7666	Institution is NOT part of a multi-institution or multi-campus organization	Not applicable	No	No	NJ, District 05	1	1	-74.029	40.8972	Private not-for-profit (no religious affiliation)	Not applicable	Yes	6	Suburb: Large	Postbaccalaureate: Business-dominant, with Arts & Sciences	Four-year, medium, primarily residential	2802
184782	Rowan University	New Jersey	1	2	https://www.rowan.edu	TRUE	2020-03-16	178	TRUE	2020-03-18	427	TRUE	TRUE	2020-03-11	24	2020-03-30	TRUE	TRUE	2020-03-09	11	TRUE	2020-03-12	30	2020-03-12	2020-03-16	2020-03-21	2020-03-09	Title IV postsecondary institution	Degree-granting	10,000 to 19,999	201 Mullica Hill Road	8028	Institution is NOT part of a multi-institution or multi-campus organization	Not applicable	Yes	No	NJ, District 01	1	1	-75.1191	39.7091	Public	Not applicable	Yes	1	Suburb: Large	Research Doctoral: Professional-dominant	Four-year, large, primarily residential	15661
185129	New Jersey City University	New Jersey	1	2	www.njcu.edu	TRUE	2020-03-16	178			#N/A	TRUE	TRUE	2020-03-11	24	2020-03-16	FALSE	TRUE	2020-03-13	50	TRUE	2020-03-13	50	2020-03-13	2020-03-09	2020-03-15	2020-03-09	Title IV postsecondary institution	Degree-granting	5,000 to 9,999	2039 Kennedy Blvd	7305	Institution is NOT part of a multi-institution or multi-campus organization	Not applicable	No	No	NJ, District 10	1	1	-74.0873	40.7099	Public	Not applicable	Yes	0	City: Large	Research Doctoral: Professional-dominant	Four-year, medium, primarily nonresidential	5448
185262	Kean University	New Jersey	1	2	www.kean.edu	TRUE	2020-03-16	178	TRUE	2020-03-16	178	TRUE	TRUE	2020-03-10	15	2020-03-16	FALSE	TRUE	2020-03-10	15	TRUE	2020-03-10	15	2020-03-10	2020-03-09	2020-03-15	2020-03-09	Title IV postsecondary institution	Degree-granting	10,000 to 19,999	1000 Morris Avenue	7083	Institution is NOT part of a multi-institution or multi-campus organization	Not applicable	No	No	NJ, District 10	1	1	-74.2335	40.678	Public	Not applicable	Yes	1	Suburb: Large	Research Doctoral: Professional-dominant	Four-year, large, primarily nonresidential	10674
185572	Monmouth University	New Jersey	1	2	www.monmouth.edu	TRUE	2020-03-12	30	TRUE	2020-03-18	427	TRUE	TRUE	2020-03-09	11	2020-03-23	TRUE	TRUE	2020-03-09	11	TRUE	2020-03-05	1	2020-03-05	2020-03-14	2020-03-20	2020-03-09	Title IV postsecondary institution	Degree-granting	5,000 to 9,999	400 Cedar Ave	07764-1898	Institution is NOT part of a multi-institution or multi-campus organization	Not applicable	No	No	NJ, District 06	1	1	-74.0064	40.2801	Private not-for-profit (no religious affiliation)	Not applicable	Yes	1	Suburb: Large	Postbaccalaureate: Comprehensive programs	Four-year, medium, primarily residential	5106
185590	Montclair State University	New Jersey	1	2	www.montclair.edu	TRUE	2020-03-13	50	FALSE		#N/A	TRUE	TRUE	2020-03-10	15	2020-03-23	TRUE	TRUE	2020-03-10	15	TRUE	2020-03-13	50	2020-03-13	2020-03-09	2020-03-15	2020-03-09	Title IV postsecondary institution	Degree-granting	20,000 and above	1 Normal Avenue	07043-1624	Institution is NOT part of a multi-institution or multi-campus organization	Not applicable	No	No	NJ, District 11	1	1	-74.1981	40.8604	Public	Not applicable	Yes	0	Suburb: Large	Research Doctoral: Professional-dominant	Four-year, large, primarily residential	16547
185828	New Jersey Institute of Technology	New Jersey	1	2	www.njit.edu/	TRUE	2020-03-10	15	TRUE	2020-03-13	50	TRUE	TRUE	2020-03-10	15	2020-03-23	TRUE	TRUE	2020-03-10	15	TRUE	2020-03-03	0	2020-03-03	2020-03-15	2020-03-22	2020-03-09	Title IV postsecondary institution	Degree-granting	10,000 to 19,999	University Heights	7102	Institution is NOT part of a multi-institution or multi-campus organization	Not applicable	No	No	NJ, District 10	1	1	-74.1771	40.742	Public	Not applicable	Yes	4	City: Large	Research Doctoral: STEM-dominant	Four-year, medium, primarily residential	8572
186131	Princeton University	New Jersey	1	2	www.princeton.edu	TRUE	2020-03-15	98	TRUE	2020-03-22	1914	TRUE	TRUE	2020-03-09	11	2020-03-23	FALSE	TRUE	2020-03-11	24	TRUE	2020-03-14	50	2020-03-14	2020-03-14	2020-03-22	2020-03-09	Title IV postsecondary institution	Degree-granting	5,000 to 9,999	1 Nassau Hall	08544-0070	Institution is NOT part of a multi-institution or multi-campus organization	Not applicable	No	No	NJ, District 12	1	1	-74.6594	40.3487	Private not-for-profit (no religious affiliation)	Not applicable	Yes	14	Suburb: Large	Research Doctoral: Comprehensive programs, no medical/veterinary school	Four-year, medium, highly residential	8267
186201	Ramapo College of New Jersey	New Jersey	1	2	www.ramapo.edu	TRUE	2020-03-19	742	TRUE	2020-03-19	742	TRUE	TRUE	2020-03-10	15	2020-03-23	TRUE	TRUE	2020-03-11	24	TRUE	2020-03-04	0	2020-03-04	2020-03-16	2020-03-22	2020-03-09	Title IV postsecondary institution	Degree-granting	5,000 to 9,999	505 Ramapo Valley Rd	07430-1680	Institution is part of a multi-institution or multi-campus organization	NJ - State of New Jersey	No	No	NJ, District 05	1	1	-74.1741	41.0809	Public	Not applicable	Yes	2	Suburb: Large	Postbaccalaureate: Education-dominant, with Arts & Sciences	Four-year, medium, highly residential	4969
186371	Rutgers University-Camden	New Jersey	1	2	https://www.camden.rutgers.edu/	TRUE	2020-03-19	742	TRUE	2020-03-21	1327	TRUE	TRUE	2020-03-10	15	2020-03-23	TRUE	TRUE	2020-03-10	15	TRUE	2020-03-02	0	2020-03-02	2020-03-14	2020-03-22	2020-03-09	Title IV postsecondary institution	Degree-granting	5,000 to 9,999	406 Penn	8102	Institution is NOT part of a multi-institution or multi-campus organization	Not applicable	No	Yes	NJ, District 01	1	1	-75.1222	39.9481	Public	Not applicable	Yes	3	City: Small	Research Doctoral: Professional-dominant	Four-year, medium, primarily nonresidential	5376
186380	Rutgers University-New Brunswick	New Jersey	1	2	https://newbrunswick.rutgers.edu/	TRUE	2020-03-12	30	TRUE	2020-03-21	1327	TRUE	TRUE	2020-03-10	15	2020-03-23	TRUE	TRUE	2020-03-10	15	TRUE	2020-03-02	0	2020-03-02	2020-03-14	2020-03-22	2020-03-09	Title IV postsecondary institution	Degree-granting	20,000 and above	83 Somerset St	08901-1281	Institution is NOT part of a multi-institution or multi-campus organization	Not applicable	Yes	Yes	NJ, District 06	1	1	-74.4463	40.4988	Public	Not applicable	Yes	9	City: Small	Research Doctoral: Comprehensive programs, with medical/veterinary school	Four-year, large, primarily residential	42753
186399	Rutgers University-Newark	New Jersey	1	2	https://www.newark.rutgers.edu/	TRUE	2020-03-19	742	TRUE	2020-03-19	742	TRUE	TRUE	2020-03-10	15	2020-03-23	TRUE	TRUE	2020-03-10	15	TRUE	2020-03-02	0	2020-03-02	2020-03-16	2020-03-20	2020-03-09	Title IV postsecondary institution	Degree-granting	10,000 to 19,999	249 University Avenue, Blumenthal Hall	7102	Institution is NOT part of a multi-institution or multi-campus organization	Not applicable	No	Yes	NJ, District 10	1	1	-74.1758	40.7391	Public	Not applicable	Yes	4	City: Large	Research Doctoral: Comprehensive programs, no medical/veterinary school	Four-year, large, primarily residential	9591
186584	Seton Hall University	New Jersey	1	2	www.shu.edu/	TRUE	2020-03-15	98	TRUE	2020-03-21	1327	TRUE	TRUE	2020-03-10	15	2020-03-16	TRUE	TRUE	2020-03-15	98	TRUE	2020-03-10	15	2020-03-10	2020-03-02	2020-03-07	2020-03-09	Title IV postsecondary institution	Degree-granting	10,000 to 19,999	400 S Orange Ave	07079-2697	Institution is NOT part of a multi-institution or multi-campus organization	Not applicable	Yes	No	NJ, District 10	1	1	-74.246	40.7423	Private not-for-profit (religious affiliation)	Roman Catholic	Yes	4	Suburb: Large	Research Doctoral: Professional-dominant	Four-year, medium, primarily residential	7589
186867	Stevens Institute of Technology	New Jersey	1	2	www.stevens.edu	TRUE	2020-03-09	11	TRUE	2020-03-23	2844	TRUE	TRUE	2020-03-09	11	2020-03-09	FALSE	TRUE	2020-03-09	11	TRUE	2020-03-04	0	2020-03-04	2020-03-15	2020-03-22	2020-03-09	Title IV postsecondary institution	Degree-granting	5,000 to 9,999	Castle Point On Hudson	07030-5991	Institution is NOT part of a multi-institution or multi-campus organization	Not applicable	No	No	NJ, District 08	1	1	-74.0253	40.7448	Private not-for-profit (no religious affiliation)	Not applicable	Yes	3	Suburb: Large	Research Doctoral: STEM-dominant	Four-year, medium, highly residential	5718
186876	Stockton University	New Jersey	1	2	www.stockton.edu	TRUE	2020-03-13	50	TRUE	2020-03-16	178	TRUE	TRUE	2020-03-19	742	2020-03-25	TRUE	TRUE	2020-03-23	2844	TRUE		#N/A		2020-03-15	2020-03-22	2020-03-09	Title IV postsecondary institution	Degree-granting	5,000 to 9,999	101 Vera King Farris Drive	08205-9441	Institution is NOT part of a multi-institution or multi-campus organization	Not applicable	No	No	NJ, District 02	3	1	-74.5311	39.492	Public	Not applicable	Yes	0	Suburb: Midsize	Postbaccalaureate: Other-dominant, with Arts & Sciences	Four-year, medium, primarily residential	8531
187134	The College of New Jersey	New Jersey	1	2	www.tcnj.edu	TRUE	2020-03-16	178	TRUE	2020-03-17	267	TRUE	TRUE	2020-03-11	24	2020-03-23	TRUE	TRUE	2020-03-12	30	TRUE		#N/A		2020-03-16	2020-03-20	2020-03-09	Title IV postsecondary institution	Degree-granting	5,000 to 9,999	2000 Pennington Road	08628-7718	Institution is NOT part of a multi-institution or multi-campus organization	Not applicable	No	No	NJ, District 12	1	1	-74.7788	40.2687	Public	Not applicable	Yes	0	Suburb: Large	Postbaccalaureate: Education-dominant, with Arts & Sciences	Four-year, medium, highly residential	6993
187444	William Paterson University of New Jersey	New Jersey	1	2	www.wpunj.edu	TRUE	2020-03-18	427	TRUE	2020-03-18	427	TRUE	TRUE	2020-03-11	24	2020-03-25	TRUE	TRUE	2020-03-11	24	TRUE	2020-03-11	24	2020-03-11	2020-03-15	2020-03-21	2020-03-09	Title IV postsecondary institution	Degree-granting	10,000 to 19,999	300 Pompton Rd	7470	Institution is NOT part of a multi-institution or multi-campus organization	Not applicable	No	No	NJ, District 11	1	1	-74.2002	40.9453	Public	Not applicable	Yes	0	Suburb: Large	Postbaccalaureate: Comprehensive programs	Four-year, medium, primarily residential	7598
187648	Eastern New Mexico University-Main Campus	New Mexico	4	8	www.enmu.edu	FALSE		#N/A	FALSE		#N/A	TRUE	TRUE	2020-03-13	10	2020-03-23	TRUE	TRUE	2020-03-13	10	TRUE	2020-03-13	10	2020-03-13	2020-03-09	2020-03-13	2020-03-11	Title IV postsecondary institution	Degree-granting	5,000 to 9,999	ENMU Station 2, 1500 S Ave K	88130	Institution is part of a multi-institution or multi-campus organization	NM - Eastern New Mexico University	No	No	NM, District 03	1	1	-103.348	34.1756	Public	Not applicable	Yes	1	Town: Remote	Postbaccalaureate: Comprehensive programs	Four-year, medium, primarily residential	2803
187985	University of New Mexico-Main Campus	New Mexico	4	8	www.unm.edu	TRUE	2020-03-16	17	TRUE	2020-03-17	23	TRUE	TRUE	2020-03-13	10	2020-04-05	TRUE	TRUE	2020-03-23	65	TRUE	2020-03-09	0	2020-03-09	2020-03-15	2020-03-22	2020-03-11	Title IV postsecondary institution	Degree-granting	20,000 and above	1700 Lomas Blvd NE	87106	Institution is part of a multi-institution or multi-campus organization	NM - University of New Mexico	Yes	Yes	NM, District 01	1	1	-106.62	35.0839	Public	Not applicable	Yes	2	City: Large	Research Doctoral: Comprehensive programs, with medical/veterinary school	Four-year, large, primarily nonresidential	16897
188030	New Mexico State University-Main Campus	New Mexico	4	8	www.nmsu.edu/	TRUE	2020-03-13	10	TRUE	2020-03-20	43	TRUE	TRUE	2020-03-12	5	2020-03-30	TRUE	TRUE	2020-03-20	43	TRUE	2020-03-11	3	2020-03-11	2020-03-16	2020-03-20	2020-03-11	Title IV postsecondary institution	Degree-granting	10,000 to 19,999	2850 Weddell Street	88003-8001	Institution is part of a multi-institution or multi-campus organization	NM - New Mexico State University System	No	No	NM, District 02	1	1	-106.752	32.2816	Public	Not applicable	Yes	2	Suburb: Midsize	Research Doctoral: Comprehensive programs, no medical/veterinary school	Four-year, large, primarily nonresidential	11133
188429	Adelphi University	New York	1	2	www.adelphi.edu/	TRUE	2020-03-09	142	TRUE	2020-03-16	950	TRUE	TRUE	2020-03-10	173	2020-03-23	TRUE	TRUE	2020-03-10	173	TRUE	2020-03-04	6	2020-03-04	2020-03-16	2020-03-22	2020-03-07	Title IV postsecondary institution	Degree-granting	5,000 to 9,999	South Ave	11530-0701	Institution is NOT part of a multi-institution or multi-campus organization	Not applicable	No	No	NY, District 04	1	1	-73.6533	40.7214	Private not-for-profit (no religious affiliation)	Not applicable	Yes	3	Suburb: Large	Research Doctoral: Professional-dominant	Four-year, medium, primarily residential	6562
190150	Columbia University in the City of New York	New York	1	2	www.columbia.edu	TRUE	2020-03-13	421	TRUE	2020-03-16	950	TRUE	TRUE	2020-03-08	105	2020-03-11	TRUE	TRUE	2020-03-12	216	TRUE	2020-03-03	0	2020-03-03	2020-03-16	2020-03-20	2020-03-07	Title IV postsecondary institution	Degree-granting	20,000 and above	West 116 St and Broadway	10027	Institution is NOT part of a multi-institution or multi-campus organization	Not applicable	Yes	No	NY, District 10	1	1	-73.9619	40.8083	Private not-for-profit (no religious affiliation)	Not applicable	Yes	14	City: Large	Research Doctoral: Comprehensive programs, with medical/veterinary school	Four-year, large, highly residential	26072
190415	Cornell University	New York	1	2	www.cornell.edu	TRUE	2020-03-13	421	TRUE	2020-03-20	7102	TRUE	TRUE	2020-03-13	421	2020-04-06	TRUE	TRUE	2020-03-13	421	TRUE	2020-03-05	22	2020-03-05	2020-03-28	2020-04-05	2020-03-07	Title IV postsecondary institution	Degree-granting	20,000 and above	300 Day Hall	14853	Institution is part of a multi-institution or multi-campus organization	Cornell University	Yes	No	NY, District 23	3	1	-76.4831	42.4472	Private not-for-profit (no religious affiliation)	Not applicable	Yes	10	City: Small	Research Doctoral: Comprehensive programs, with medical/veterinary school	Four-year, large, primarily residential	23499
190512	CUNY Bernard M Baruch College	New York	1	2	www.baruch.cuny.edu	TRUE	2020-03-15	729	TRUE	2020-03-16	950	TRUE	TRUE	2020-03-10	173	2020-03-19	TRUE	FALSE		#N/A	TRUE	2020-03-20	7102	2020-03-20	2020-04-08	2020-04-10	2020-03-07	Title IV postsecondary institution	Degree-granting	10,000 to 19,999	One Bernard Baruch Way (55 Lexington Ave at 24th St)	10010	Institution is part of a multi-institution or multi-campus organization	NY - City University of New York	No	No	NY, District 12	1	1	-73.9834	40.7402	Public	Not applicable	Yes	4	City: Large	Postbaccalaureate: Business-dominant, with Arts & Sciences	Four-year, large, primarily nonresidential	12061
190549	CUNY Brooklyn College	New York	1	2	www.brooklyn.cuny.edu	TRUE	2020-03-17	1700	TRUE	2020-03-15	729	TRUE	TRUE	2020-03-11	216	2020-03-19	TRUE	FALSE		#N/A	TRUE	2020-03-10	173	2020-03-10	2020-04-08	2020-04-10	2020-03-07	Title IV postsecondary institution	Degree-granting	10,000 to 19,999	2900 Bedford Ave	11210	Institution is part of a multi-institution or multi-campus organization	NY - City University of New York	No	No	NY, District 09	1	1	-73.9499	40.6315	Public	Not applicable	Yes	2	City: Large	Postbaccalaureate: Comprehensive programs	Four-year, large, primarily nonresidential	11737
190558	College of Staten Island CUNY	New York	1	2	www.csi.cuny.edu	TRUE	2020-03-11	216	TRUE	2020-03-19	4152	TRUE	TRUE	2020-03-11	216	2020-03-19	TRUE	FALSE		#N/A	TRUE		#N/A		2020-04-08	2020-04-10	2020-03-07	Title IV postsecondary institution	Degree-granting	10,000 to 19,999	2800 Victory Blvd	10314	Institution is part of a multi-institution or multi-campus organization	NY - City University of New York	No	No	NY, District 11	1	1	-74.1485	40.6018	Public	Not applicable	Yes	1	City: Large	Postbaccalaureate: Education-dominant, with Arts & Sciences	Four-year, large, primarily nonresidential	9793
190567	CUNY City College	New York	1	2	www.ccny.cuny.edu	TRUE	2020-03-13	421	TRUE	2020-03-16	950	TRUE	TRUE	2020-03-11	216	2020-03-19	TRUE	FALSE		#N/A	TRUE	2020-03-10	173	2020-03-10	2020-03-12	2020-03-18	2020-03-07	Title IV postsecondary institution	Degree-granting	10,000 to 19,999	160 Convent Ave	10031	Institution is part of a multi-institution or multi-campus organization	NY - City University of New York	Yes	No	NY, District 13	1	1	-73.9485	40.8198	Public	Not applicable	Yes	2	City: Large	Research Doctoral: Single program-Other	Four-year, large, primarily nonresidential	10988
190576	CUNY Graduate School and University Center	New York	1	2	www.gc.cuny.edu	TRUE	2020-03-17	1700	TRUE	2020-03-17	1700	TRUE	TRUE	2020-03-11	216	2020-03-19	TRUE	FALSE		#N/A			#N/A		2020-04-08	2020-04-10	2020-03-07	Title IV postsecondary institution	Degree-granting	5,000 to 9,999	365 Fifth Ave	10016	Institution is part of a multi-institution or multi-campus organization	NY - City University of New York	No	No	NY, District 12	1	1	-73.9838	40.7486	Public	Not applicable	Implied no	0	City: Large	Research Doctoral: Comprehensive programs, no medical/veterinary school	Four-year, medium, primarily nonresidential	3969
190594	CUNY Hunter College	New York	1	2	www.hunter.cuny.edu	TRUE	2020-03-15	729	TRUE	2020-03-16	950	TRUE	TRUE	2020-03-11	216	2020-03-19	TRUE	TRUE	2020-03-25	30811	TRUE	2020-03-09	142	2020-03-09	2020-04-08	2020-04-10	2020-03-07	Title IV postsecondary institution	Degree-granting	20,000 and above	695 Park Ave	10065	Institution is part of a multi-institution or multi-campus organization	NY - City University of New York	No	No	NY, District 12	1	1	-73.9648	40.7687	Public	Not applicable	Yes	1	City: Large	Postbaccalaureate: Comprehensive programs	Four-year, large, primarily nonresidential	14635
190600	CUNY John Jay College of Criminal Justice	New York	1	2	www.jjay.cuny.edu	TRUE	2020-03-17	1700	TRUE	2020-03-23	20875	TRUE	TRUE	2020-03-11	216	2020-03-19	TRUE	TRUE		#N/A	TRUE	2020-03-20	7102	2020-03-20	2020-03-08	2020-03-16	2020-03-07	Title IV postsecondary institution	Degree-granting	10,000 to 19,999	524 W 59th St	10019	Institution is part of a multi-institution or multi-campus organization	NY - City University of New York	No	No	NY, District 10	1	1	-73.9884	40.7704	Public	Not applicable	Yes	1	City: Large	Postbaccalaureate: Other-dominant, with Arts & Sciences	Four-year, large, primarily nonresidential	11128
190637	CUNY Lehman College	New York	1	2	www.lehman.cuny.edu	TRUE	2020-03-15	729	TRUE	2020-03-16	950	TRUE	TRUE	2020-03-11	216	2020-03-19	TRUE	FALSE		#N/A	TRUE	2020-03-20	7102	2020-03-20	2020-04-08	2020-04-10	2020-03-07	Title IV postsecondary institution	Degree-granting	10,000 to 19,999	250 Bedford Park Blvd West	10468	Institution is part of a multi-institution or multi-campus organization	NY - City University of New York	No	No	NY, District 13	1	1	-73.8954	40.873	Public	Not applicable	Yes	0	City: Large	Postbaccalaureate: Comprehensive programs	Four-year, medium, primarily nonresidential	8008
190646	CUNY Medgar Evers College	New York	1	2	www.mec.cuny.edu	TRUE	2020-03-15	729	TRUE	2020-03-15	729	TRUE	TRUE	2020-03-11	216	2020-03-19	TRUE	FALSE		#N/A	TRUE	2020-03-20	7102	2020-03-20	2020-04-08	2020-04-16	2020-03-07	Title IV postsecondary institution	Degree-granting	5,000 to 9,999	1650 Bedford Ave	11225	Institution is part of a multi-institution or multi-campus organization	NY - City University of New York	No	No	NY, District 09	1	1	-73.9571	40.6663	Public	Not applicable	Yes	0	City: Large	Not classified (Exclusively Undergraduate)	Four-year, medium, primarily nonresidential	4705
190655	CUNY New York City College of Technology	New York	1	2	www.citytech.cuny.edu	TRUE	2020-03-15	729	TRUE	2020-03-16	950	TRUE	TRUE	2020-03-11	216	2020-03-19	TRUE	FALSE		#N/A	TRUE	2020-03-20	7102	2020-03-20	2020-04-08	2020-04-16	2020-03-07	Title IV postsecondary institution	Degree-granting	10,000 to 19,999	300 Jay St	11201	Institution is part of a multi-institution or multi-campus organization	NY - City University of New York	No	No	NY, District 07	1	1	-73.9879	40.6955	Public	Not applicable	Yes	1	City: Large	Not classified (Exclusively Undergraduate)	Four-year, large, primarily nonresidential	10902
190664	CUNY Queens College	New York	1	2	www.qc.cuny.edu	TRUE	2020-03-15	729	TRUE	2020-03-16	950	TRUE	TRUE	2020-03-11	216	2020-03-19	TRUE	FALSE		#N/A	TRUE	2020-03-20	7102	2020-03-20	2020-04-08	2020-04-16	2020-03-07	Title IV postsecondary institution	Degree-granting	10,000 to 19,999	65-30 Kissena Blvd	11367	Institution is part of a multi-institution or multi-campus organization	NY - City University of New York	No	No	NY, District 06	1	1	-73.8161	40.7352	Public	Not applicable	Yes	4	City: Large	Postbaccalaureate: Comprehensive programs	Four-year, large, primarily nonresidential	12631
190691	CUNY York College	New York	1	2	www.york.cuny.edu	TRUE	2020-03-18	2382	TRUE	2020-03-18	2382	TRUE	TRUE	2020-03-11	216	2020-03-19	TRUE	FALSE		#N/A	TRUE	2020-03-20	7102	2020-03-20	2020-04-08	2020-04-10	2020-03-07	Title IV postsecondary institution	Degree-granting	5,000 to 9,999	94-20 Guy R. Brewer Blvd	11451	Institution is part of a multi-institution or multi-campus organization	NY - City University of New York	No	No	NY, District 05	1	1	-73.7963	40.7016	Public	Not applicable	Yes	1	City: Large	Postbaccalaureate: Single program-Other	Four-year, medium, primarily nonresidential	5232
191126	Fashion Institute of Technology	New York	1	2	www.fitnyc.edu	TRUE	2020-03-16	950	TRUE	2020-03-15	729	TRUE	TRUE	2020-03-15	729	2020-03-23	TRUE	TRUE	2020-03-15	729	TRUE	2020-03-11	216	2020-03-16	2020-04-06	2020-04-12	2020-03-07	Title IV postsecondary institution	Degree-granting	5,000 to 9,999	227 W 27th St	10001-5992	Institution is part of a multi-institution or multi-campus organization	NY - State University of New York System	No	No	NY, District 12	1	1	-73.9948	40.7473	Public	Not applicable	Yes	9	City: Large	Postbaccalaureate: Business-dominant, with Arts & Sciences	Four-year, medium, primarily residential	7406
191241	Fordham University	New York	1	2	www.fordham.edu	TRUE	2020-03-09	142	TRUE	2020-03-22	15168	TRUE	TRUE	2020-03-09	142	2020-03-11	TRUE	TRUE	2020-03-09	142	TRUE	2020-03-05	22	2020-03-05	2020-03-16	2020-03-20	2020-03-07	Title IV postsecondary institution	Degree-granting	10,000 to 19,999	441 E Fordham Rd	10458	Institution is NOT part of a multi-institution or multi-campus organization	Not applicable	No	No	NY, District 15	1	1	-73.8827	40.8594	Private not-for-profit (religious affiliation)	Roman Catholic	Yes	9	City: Large	Research Doctoral: Comprehensive programs, no medical/veterinary school	Four-year, large, primarily residential	13736
191649	Hofstra University	New York	1	2	www.hofstra.edu	TRUE	2020-03-15	729	TRUE	2020-03-15	729	TRUE	TRUE	2020-03-12	216	2020-03-23	TRUE	TRUE	2020-03-12	216	TRUE	2020-03-04	6	2020-03-04	2020-03-15	2020-03-21	2020-03-07	Title IV postsecondary institution	Degree-granting	10,000 to 19,999	100 Hofstra University	11549	Institution is NOT part of a multi-institution or multi-campus organization	Not applicable	Yes	No	NY, District 04	1	1	-73.6008	40.716	Private not-for-profit (no religious affiliation)	Not applicable	Yes	5	Suburb: Large	Research Doctoral: Professional-dominant	Four-year, large, highly residential	9331
191968	Ithaca College	New York	1	2	www.ithaca.edu	TRUE	2020-03-13	421	TRUE	2020-03-17	1700	TRUE	TRUE	2020-03-11	216	2020-03-23	TRUE	TRUE	2020-03-11	216	TRUE	2020-03-10	173	2020-03-10	2020-03-07	2020-03-15	2020-03-07	Title IV postsecondary institution	Degree-granting	5,000 to 9,999	953 Danby Road	14850-7002	Institution is NOT part of a multi-institution or multi-campus organization	Not applicable	No	No	NY, District 23	3	1	-76.4941	42.4222	Private not-for-profit (no religious affiliation)	Not applicable	Yes	2	Suburb: Small	Postbaccalaureate: Other-dominant, with Arts & Sciences	Four-year, medium, highly residential	6345
192448	Long Island University	New York	1	2	liu.edu/CWPost	TRUE	2020-03-22	15168	TRUE	2020-03-22	15168	TRUE	TRUE	2020-03-11	216	2020-03-16	FALSE	FALSE		#N/A	TRUE	2020-03-06	33	2020-03-06	2020-03-09	2020-03-15	2020-03-07	Title IV postsecondary institution	Degree-granting	10,000 to 19,999	720 Northern Blvd	11548-1327	Institution is NOT part of a multi-institution or multi-campus organization	Not applicable	No	No	NY, District 03	1	1	-73.5937	40.8207	Private not-for-profit (no religious affiliation)	Not applicable	Yes	0	Suburb: Large	Research Doctoral: Professional-dominant	Four-year, large, primarily residential	8497
192819	Marist College	New York	1	2	www.Marist.edu	TRUE		#N/A	TRUE		#N/A	TRUE	TRUE	2020-03-16	950	2020-03-30	TRUE	TRUE	2020-03-16	950	TRUE		#N/A		2020-03-14	2020-03-22	2020-03-07	Title IV postsecondary institution	Degree-granting	5,000 to 9,999	3399 North Rd	12601	Institution is NOT part of a multi-institution or multi-campus organization	Not applicable	No	No	NY, District 18	1	1	-73.9355	41.7209	Private not-for-profit (no religious affiliation)	Not applicable	Yes	3	Suburb: Large	Postbaccalaureate: Comprehensive programs	Four-year, medium, highly residential	5440
193016	Mercy College	New York	1	2	https://www.mercy.edu	TRUE	2020-03-11	216	TRUE	2020-03-11	216	TRUE	TRUE	2020-03-10	173	2020-03-16	TRUE	TRUE	2020-03-18	2382	TRUE		#N/A		2020-03-23	2020-03-29	2020-03-07	Title IV postsecondary institution	Degree-granting	5,000 to 9,999	555 Broadway	10522	Institution is NOT part of a multi-institution or multi-campus organization	Not applicable	No	No	NY, District 17	1	1	-73.8744	41.0216	Private not-for-profit (no religious affiliation)	Not applicable	Yes	1	Suburb: Large	Postbaccalaureate: Education-dominant, with Arts & Sciences	Four-year, medium, primarily nonresidential	6167
193654	The New School	New York	1	2	https://www.newschool.edu/	TRUE	2020-03-12	216	TRUE	2020-03-13	421	TRUE	TRUE	2020-03-09	142	2020-03-30	TRUE	TRUE	2020-03-16	950	TRUE	2020-03-05	22	2020-03-05	2020-03-16	2020-03-22	2020-03-07	Title IV postsecondary institution	Degree-granting	10,000 to 19,999	66 West 12th Street	10011-8871	Institution is NOT part of a multi-institution or multi-campus organization	Not applicable	No	No	NY, District 10	1	1	-73.9971	40.7355	Private not-for-profit (no religious affiliation)	Not applicable	Yes	27	City: Large	Research Doctoral: Comprehensive programs, no medical/veterinary school	Four-year, medium, primarily residential	9240
193900	New York University	New York	1	2	www.nyu.edu	TRUE	2020-03-12	216	TRUE	2020-03-22	15168	TRUE	TRUE	2020-03-09	142	2020-03-11	FALSE	TRUE	2020-03-16	950	TRUE	2020-03-03	0	2020-03-03	2020-03-16	2020-03-22	2020-03-07	Title IV postsecondary institution	Degree-granting	20,000 and above	70 Washington Sq South	10012-1091	Institution is NOT part of a multi-institution or multi-campus organization	Not applicable	Yes	No	NY, District 10	1	1	-73.9973	40.7295	Private not-for-profit (no religious affiliation)	Not applicable	Yes	19	City: Large	Research Doctoral: Comprehensive programs, with medical/veterinary school	Four-year, large, highly residential	43140
194091	New York Institute of Technology	New York	1	2	www.nyit.edu	TRUE	2020-03-19	4152	TRUE	2020-03-23	20875	TRUE	TRUE	2020-03-10	173	2020-03-23	TRUE	TRUE	2020-03-19	4152	TRUE		#N/A		2020-03-14	2020-03-22	2020-03-07	Title IV postsecondary institution	Degree-granting	5,000 to 9,999	Northern Blvd	11568-8000	Institution is NOT part of a multi-institution or multi-campus organization	Not applicable	Yes	No	NY, District 03	1	1	-73.6078	40.8124	Private not-for-profit (no religious affiliation)	Not applicable	Yes	7	Suburb: Large	Postbaccalaureate: Other-dominant, with Arts & Sciences	Four-year, medium, primarily nonresidential	6118
194310	Pace University	New York	1	2	www.pace.edu	TRUE	2020-03-12	216	TRUE	2020-03-18	2382	TRUE	TRUE	2020-03-10	173	2020-03-11	FALSE	TRUE	2020-03-18	2382	TRUE	2020-03-06	33	2020-03-06	2020-03-15	2020-03-22	2020-03-07	Title IV postsecondary institution	Degree-granting	10,000 to 19,999	1 Pace Plaza	10038-1598	Institution is NOT part of a multi-institution or multi-campus organization	Not applicable	No	No	NY, District 10	1	1	-74.0047	40.711	Private not-for-profit (no religious affiliation)	Not applicable	Yes	8	City: Large	Research Doctoral: STEM-dominant	Four-year, large, primarily residential	10287
194824	Rensselaer Polytechnic Institute	New York	1	2	www.rpi.edu	TRUE	2020-03-15	729	TRUE	2020-03-18	2382	TRUE	TRUE	2020-03-10	173	2020-03-16	TRUE	TRUE	2020-03-11	216	TRUE	2020-03-09	142	2020-03-09	2020-03-09	2020-03-13	2020-03-07	Title IV postsecondary institution	Degree-granting	5,000 to 9,999	110 8th St	12180-3590	Institution is NOT part of a multi-institution or multi-campus organization	Not applicable	No	No	NY, District 20	1	1	-73.6766	42.73	Private not-for-profit (no religious affiliation)	Not applicable	Yes	16	City: Small	Research Doctoral: Comprehensive programs, no medical/veterinary school	Four-year, medium, highly residential	7798
195003	Rochester Institute of Technology	New York	1	2	www.rit.edu/	TRUE		#N/A	TRUE		#N/A	TRUE	TRUE	2020-03-11	216	2020-03-23	TRUE	TRUE	2020-03-15	729	TRUE	2020-03-11	216	2020-03-11	2020-03-08	2020-03-15	2020-03-07	Title IV postsecondary institution	Degree-granting	10,000 to 19,999	1 Lomb Memorial Dr	14623-5603	Institution is NOT part of a multi-institution or multi-campus organization	Not applicable	No	No	NY, District 25	1	1	-77.6739	43.0842	Private not-for-profit (no religious affiliation)	Not applicable	Yes	6	Suburb: Large	Research Doctoral: STEM-dominant	Four-year, large, highly residential	14867
195030	University of Rochester	New York	1	2	www.rochester.edu	TRUE	2020-03-15	729	TRUE	2020-03-16	950	TRUE	TRUE	2020-03-11	216	2020-03-23	TRUE	TRUE	2020-03-11	216	TRUE	2020-03-07	76	2020-03-07	2020-03-07	2020-03-15	2020-03-07	Title IV postsecondary institution	Degree-granting	10,000 to 19,999	Wilson Blvd. - Wallis Hall	14627-0011	Institution is NOT part of a multi-institution or multi-campus organization	Not applicable	Yes	Yes	NY, District 25	1	1	-77.6312	43.1264	Private not-for-profit (no religious affiliation)	Not applicable	Yes	37	City: Midsize	Research Doctoral: Comprehensive programs, with medical/veterinary school	Four-year, large, highly residential	9937
195809	St John's University-New York	New York	1	2	www.stjohns.edu	TRUE	2020-03-16	950	TRUE	2020-03-16	950	TRUE	TRUE	2020-03-08	105	2020-03-12	FALSE	TRUE	2020-03-14	524	TRUE	2020-03-04	6	2020-03-04	2020-03-02	2020-03-07	2020-03-07	Title IV postsecondary institution	Degree-granting	20,000 and above	8000 Utopia Pky	11439	Institution is NOT part of a multi-institution or multi-campus organization	Not applicable	No	No	NY, District 05	1	1	-73.7961	40.7225	Private not-for-profit (religious affiliation)	Roman Catholic	Yes	5	City: Large	Research Doctoral: Professional-dominant	Four-year, large, primarily residential	14521
196042	Farmingdale State College	New York	1	2	www.farmingdale.edu/	TRUE	2020-03-13	421	TRUE	2020-03-13	421	TRUE	TRUE	2020-03-11	216	2020-03-30	TRUE	TRUE	2020-03-16	950	TRUE	2020-03-04	6	2020-03-04	2020-03-16	2020-03-21	2020-03-07	Title IV postsecondary institution	Degree-granting	5,000 to 9,999	2350 Broadhollow Road	11735-1021	Institution is part of a multi-institution or multi-campus organization	NY - State University of New York System	No	No	NY, District 03	1	1	-73.4283	40.7542	Public	Not applicable	Yes	2	Suburb: Large	Not classified (Exclusively Undergraduate)	Four-year, medium, primarily nonresidential	7716
196060	SUNY at Albany	New York	1	2	www.albany.edu	TRUE	2020-03-15	729	TRUE	2020-03-17	1700	TRUE	TRUE	2020-03-11	216	2020-03-23	TRUE	TRUE	2020-03-12	216	FALSE		#N/A		2020-03-14	2020-03-20	2020-03-07	Title IV postsecondary institution	Degree-granting	10,000 to 19,999	1400 Washington Avenue	12222	Institution is part of a multi-institution or multi-campus organization	NY - State University of New York System	No	No	NY, District 20	1	1	-73.8247	42.6855	Public	Not applicable	Yes	4	City: Small	Research Doctoral: Comprehensive programs, no medical/veterinary school	Four-year, large, highly residential	15056
196079	Binghamton University	New York	1	2	www.binghamton.edu	TRUE	2020-03-17	1700	TRUE	2020-03-17	1700	TRUE	TRUE	2020-03-11	216	2020-03-19	FALSE	TRUE	2020-03-18	2382	TRUE	2020-03-11	216	2020-03-11	2020-04-04	2020-04-12	2020-03-07	Title IV postsecondary institution	Degree-granting	10,000 to 19,999	4400 Vestal Parkway East	13850-6000	Institution is part of a multi-institution or multi-campus organization	NY - State University of New York System	No	No	NY, District 22	1	1	-75.9669	42.0879	Public	Not applicable	Yes	6	Suburb: Midsize	Research Doctoral: Comprehensive programs, no medical/veterinary school	Four-year, large, highly residential	15748
196088	University at Buffalo	New York	1	2	www.buffalo.edu	TRUE	2020-03-17	1700	TRUE	2020-03-22	15168	TRUE	TRUE	2020-03-11	216	2020-03-23	FALSE	TRUE	2020-03-18	2382	TRUE	2020-03-11	216	2020-03-11	2020-03-16	2020-03-21	2020-03-07	Title IV postsecondary institution	Degree-granting	20,000 and above	12 Capen Hall	14260-1660	Institution is part of a multi-institution or multi-campus organization	NY - State University of New York System	Yes	Yes	NY, District 26	1	1	-78.7895	43.0009	Public	Not applicable	Yes	11	Suburb: Large	Research Doctoral: Comprehensive programs, with medical/veterinary school	Four-year, large, primarily residential	26475
196097	Stony Brook University	New York	1	2	https://www.stonybrook.edu	TRUE	2020-03-20	7102	TRUE	2020-03-22	15168	TRUE	TRUE	2020-03-11	216	2020-03-30	TRUE	TRUE	2020-03-17	1700	TRUE	2020-03-12	216	2020-03-12	2020-03-16	2020-03-20	2020-03-07	Title IV postsecondary institution	Degree-granting	20,000 and above	310 Administration Building	11794	Institution is part of a multi-institution or multi-campus organization	NY - State University of New York System	Yes	Yes	NY, District 01	3	1	-73.1205	40.9148	Public	Not applicable	Yes	14	Suburb: Large	Research Doctoral: Comprehensive programs, with medical/veterinary school	Four-year, large, highly residential	21706
196121	SUNY College at Brockport	New York	1	2	https://www.brockport.edu	TRUE	2020-03-17	1700	TRUE	2020-03-17	1700	TRUE	TRUE	2020-03-11	216	2020-03-23	TRUE	TRUE	2020-03-17	1700	TRUE	2020-03-19	4152		2020-03-14	2020-03-22	2020-03-07	Title IV postsecondary institution	Degree-granting	5,000 to 9,999	350 New Campus Dr	14420-2919	Institution is part of a multi-institution or multi-campus organization	NY - State University of New York System	No	No	NY, District 25	1	1	-77.9472	43.2119	Public	Not applicable	Yes	1	Town: Fringe	Postbaccalaureate: Comprehensive programs	Four-year, medium, primarily residential	6696
196130	SUNY Buffalo State	New York	1	2	suny.buffalostate.edu/	TRUE	2020-03-20	7102	TRUE	2020-03-20	7102	TRUE	TRUE	2020-03-11	216	2020-03-30	TRUE	TRUE	2020-03-12	216	TRUE	2020-03-12	216	2020-03-12	2020-03-23	2020-03-27	2020-03-07	Title IV postsecondary institution	Degree-granting	5,000 to 9,999	1300 Elmwood Ave	14222	Institution is part of a multi-institution or multi-campus organization	NY - State University of New York System	No	No	NY, District 26	1	1	-78.8821	42.9338	Public	Not applicable	Yes	1	City: Large	Postbaccalaureate: Comprehensive programs	Four-year, medium, primarily residential	7694
196149	SUNY Cortland	New York	1	2	www2.cortland.edu	TRUE	2020-03-16	950	TRUE	2020-03-17	1700	TRUE	TRUE	2020-03-11	216	2020-03-30	TRUE	TRUE	2020-03-12	216	TRUE	2020-03-13	421	2020-03-13	2020-03-16	2020-03-20	2020-03-07	Title IV postsecondary institution	Degree-granting	5,000 to 9,999	Miller Building	13045-0900	Institution is part of a multi-institution or multi-campus organization	NY - State University of New York System	No	No	NY, District 22	1	1	-76.1887	42.598	Public	Not applicable	Yes	0	Town: Distant	Postbaccalaureate: Education-dominant, with Arts & Sciences	Four-year, medium, primarily residential	6391
196167	SUNY College at Geneseo	New York	1	2	www.geneseo.edu/	TRUE	2020-03-16	950	TRUE	2020-03-16	950	TRUE	TRUE	2020-03-11	216	2020-03-23	TRUE	TRUE	2020-03-20	7102	TRUE	2020-03-10	173	2020-03-10	2020-03-16	2020-03-20	2020-03-07	Title IV postsecondary institution	Degree-granting	5,000 to 9,999	1 College Circle	14454-1465	Institution is part of a multi-institution or multi-campus organization	NY - State University of New York System	No	No	NY, District 27	0	1	-77.8219	42.7966	Public	Not applicable	Yes	1	Town: Distant	Postbaccalaureate: Education-dominant, with other professional programs	Four-year, medium, highly residential	5423
196176	State University of New York at New Paltz	New York	1	2	www.newpaltz.edu	TRUE	2020-03-20	7102	TRUE	2020-03-17	1700	TRUE	TRUE	2020-03-12	216	2020-03-30	TRUE	TRUE	2020-03-17	1700	TRUE	2020-03-19	4152	2020-03-19	2020-03-16	2020-03-20	2020-03-07	Title IV postsecondary institution	Degree-granting	5,000 to 9,999	1 Hawk Drive	12561-2443	Institution is part of a multi-institution or multi-campus organization	NY - State University of New York System	No	No	NY, District 19	1	1	-74.0822	41.7409	Public	Not applicable	Yes	1	Suburb: Large	Postbaccalaureate: Comprehensive programs	Four-year, medium, primarily residential	6639
196185	SUNY Oneonta	New York	1	2	https://suny.oneonta.edu	TRUE	2020-03-17	1700	TRUE	2020-03-17	1700	TRUE	TRUE	2020-03-11	216	2020-03-23	TRUE	TRUE	2020-03-17	1700	TRUE	2020-03-13	421	2020-03-13	2020-03-09	2020-03-13	2020-03-07	Title IV postsecondary institution	Degree-granting	5,000 to 9,999	108 Ravine Parkway	13820-4015	Institution is part of a multi-institution or multi-campus organization	NY - State University of New York System	No	No	NY, District 19	1	1	-75.0636	42.4689	Public	Not applicable	Yes	1	Town: Remote	Postbaccalaureate: Education-dominant, with Arts & Sciences	Four-year, medium, highly residential	6069
196194	SUNY College at Oswego	New York	1	2	https://www.oswego.edu/	TRUE	2020-03-16	950	TRUE	2020-03-16	950	TRUE	TRUE	2020-03-11	216	2020-03-19	TRUE	TRUE	2020-03-19	4152	TRUE	2020-03-10	173	2020-03-10	2020-03-16	2020-03-20	2020-03-07	Title IV postsecondary institution	Degree-granting	5,000 to 9,999	7060 State Route 104	13126	Institution is part of a multi-institution or multi-campus organization	NY - State University of New York System	No	No	NY, District 24	3	1	-76.5408	43.4543	Public	Not applicable	Yes	2	Town: Distant	Postbaccalaureate: Business-dominant, with Arts & Sciences	Four-year, medium, highly residential	7104
196237	SUNY College at Old Westbury	New York	1	2	www.oldwestbury.edu	TRUE	2020-03-17	1700	TRUE	2020-03-17	1700	TRUE	TRUE	2020-03-11	216	2020-03-30	TRUE	TRUE	2020-03-17	1700	FALSE		#N/A		2020-03-14	2020-03-22	2020-03-07	Title IV postsecondary institution	Degree-granting	5,000 to 9,999	223 Store Hill Rd	11568-0210	Institution is part of a multi-institution or multi-campus organization	NY - State University of New York System	No	No	NY, District 03	1	1	-73.5719	40.799	Public	Not applicable	Yes	2	Suburb: Large	Postbaccalaureate: Business-dominant, with Arts & Sciences	Four-year, medium, primarily nonresidential	4311
196246	SUNY College at Plattsburgh	New York	1	2	www.plattsburgh.edu	TRUE	2020-03-16	950	TRUE	2020-03-17	1700	TRUE	TRUE	2020-03-11	216	2020-03-23	FALSE	TRUE	2020-03-17	1700	TRUE	2020-03-13	421	2020-03-13	2020-03-14	2020-03-22	2020-03-07	Title IV postsecondary institution	Degree-granting	5,000 to 9,999	101 Broad Street	12901-2681	Institution is part of a multi-institution or multi-campus organization	NY - State University of New York System	No	No	NY, District 21	3	1	-73.4665	44.6929	Public	Not applicable	Yes	5	Town: Distant	Postbaccalaureate: Education-dominant, with Arts & Sciences	Four-year, medium, primarily residential	5123
196413	Syracuse University	New York	1	2	https://www.syracuse.edu	TRUE	2020-03-13	421	TRUE	2020-03-17	1700	TRUE	TRUE	2020-03-10	173	2020-03-13	FALSE	TRUE	2020-03-10	173	TRUE	2020-03-09	142	2020-03-09	2020-03-15	2020-03-22	2020-03-07	Title IV postsecondary institution	Degree-granting	20,000 and above	900 South Crouse Ave.	13244	Institution is NOT part of a multi-institution or multi-campus organization	Not applicable	No	No	NY, District 24	3	1	-76.137	43.0402	Private not-for-profit (no religious affiliation)	Not applicable	Yes	14	City: Midsize	Research Doctoral: Comprehensive programs, no medical/veterinary school	Four-year, large, highly residential	19184
196592	Touro College	New York	1	2	www.touro.edu	TRUE	2020-03-13	421	TRUE	2020-03-22	15168	TRUE	TRUE	2020-03-06	33	2020-03-09	FALSE	TRUE	2020-03-15	729	FALSE		#N/A		2020-04-08	2020-04-17	2020-03-07	Title IV postsecondary institution	Degree-granting	10,000 to 19,999	500 7th Avenue	10018	Institution is part of a multi-institution or multi-campus organization	Touro College and University System	Yes	No	NY, District 10	1	1	-73.9894	40.7532	Private not-for-profit (no religious affiliation)	Not applicable	Yes	4	City: Large	Postbaccalaureate: Comprehensive programs	Four-year, medium, primarily nonresidential	7485
197045	Utica College	New York	1	2	www.utica.edu/	TRUE	2020-03-13	421	TRUE	2020-03-17	1700	TRUE	TRUE	2020-03-11	216	2020-03-23	TRUE	TRUE	2020-03-13	421	TRUE	2020-03-10	173	2020-03-10	2020-03-16	2020-03-20	2020-03-07	Title IV postsecondary institution	Degree-granting	5,000 to 9,999	1600 Burrstone Rd	13502-4892	Institution is NOT part of a multi-institution or multi-campus organization	Not applicable	No	No	NY, District 22	1	1	-75.2729	43.0962	Private not-for-profit (no religious affiliation)	Not applicable	Yes	1	City: Small	Postbaccalaureate: Other-dominant, with Arts & Sciences	Four-year, medium, primarily residential	3152
197708	Yeshiva University	New York	1	2	www.yu.edu	TRUE	2020-03-04	6	TRUE	2020-03-04	6	TRUE	TRUE	2020-03-11	216	2020-03-16	TRUE	TRUE	2020-03-25	30811	TRUE		#N/A		2020-04-05	2020-04-19	2020-03-07	Title IV postsecondary institution	Degree-granting	5,000 to 9,999	500 W 185th St	10033-3299	Institution is NOT part of a multi-institution or multi-campus organization	Not applicable	Yes	No	NY, District 13	1	1	-73.9299	40.8506	Private not-for-profit (no religious affiliation)	Not applicable	Yes	10	City: Large	Research Doctoral: Professional-dominant	Four-year, medium, highly residential	5379
197869	Appalachian State University	North Carolina	3	5	www.appstate.edu/	TRUE	2020-03-09	2	TRUE	2020-03-13	15	TRUE	TRUE	2020-03-11	7	2020-03-11	TRUE	TRUE	2020-03-11	7	TRUE	2020-03-11	7	2020-03-11	2020-03-09	2020-03-13	2020-03-10	Title IV postsecondary institution	Degree-granting	10,000 to 19,999	287 Rivers St	28608	Institution is part of a multi-institution or multi-campus organization	NC - University of North Carolina	No	No	NC, District 05	3	1	-81.6806	36.2155	Public	Not applicable	Yes	0	Town: Distant	Research Doctoral: Single program-Education	Four-year, large, primarily residential	17291
198136	Campbell University	North Carolina	3	5	www.campbell.edu	TRUE	2020-03-24	398	FALSE	2020-03-24	398	TRUE	TRUE	2020-03-12	12	2020-03-16	TRUE	TRUE	2020-03-12	12	TRUE	2020-03-24	398	2020-03-24	2020-03-02	2020-03-08	2020-03-10	Title IV postsecondary institution	Degree-granting	5,000 to 9,999	143 Main Street	27506	Institution is NOT part of a multi-institution or multi-campus organization	Not applicable	Yes	No	NC, District 02	3	1	-78.7382	35.4091	Private not-for-profit (religious affiliation)	Baptist	Yes	2	Town: Fringe	Postbaccalaureate: Other-dominant, with Arts & Sciences	Four-year, medium, primarily residential	5457
198419	Duke University	North Carolina	3	5	WWW.DUKE.EDU	TRUE	2020-03-11	7	TRUE	2020-03-26	636	TRUE	TRUE	2020-03-10	7	2020-03-23	TRUE	TRUE	2020-03-10	7	TRUE	2020-03-10	7	2020-03-10	2020-03-07	2020-03-15	2020-03-10	Title IV postsecondary institution	Degree-granting	10,000 to 19,999	103 Allen Bldg	27708	Institution is NOT part of a multi-institution or multi-campus organization	Not applicable	Yes	Yes	NC, District 01	1	1	-78.9376	36.0011	Private not-for-profit (religious affiliation)	United Methodist	Yes	8	City: Large	Research Doctoral: Comprehensive programs, with medical/veterinary school	Four-year, large, highly residential	15700
198464	East Carolina University	North Carolina	3	5	www.ecu.edu	TRUE	2020-03-11	7	TRUE	2020-03-19	97	TRUE	TRUE	2020-03-11	7	2020-03-23	TRUE	TRUE	2020-03-11	7	TRUE	2020-03-11	7	2020-03-11	2020-03-08	2020-03-15	2020-03-10	Title IV postsecondary institution	Degree-granting	20,000 and above	East 5th Street	27858-4353	Institution is part of a multi-institution or multi-campus organization	NC - University of North Carolina	Yes	No	NC, District 01	1	1	-77.3683	35.6072	Public	Not applicable	Yes	0	City: Small	Research Doctoral: Professional-dominant	Four-year, large, primarily residential	22087
198516	Elon University	North Carolina	3	5	www.elon.edu	TRUE	2020-03-22	255	TRUE	2020-03-22	255	TRUE	TRUE	2020-03-11	7	2020-03-23	FALSE	TRUE	2020-03-11	7	TRUE	2020-03-11	7	2020-03-11	2020-03-14	2020-03-22	2020-03-10	Title IV postsecondary institution	Degree-granting	5,000 to 9,999	100 Campus Drive	27244-2010	Institution is NOT part of a multi-institution or multi-campus organization	Not applicable	No	No	NC, District 06	3	1	-79.5034	36.1041	Private not-for-profit (no religious affiliation)	Not applicable	Yes	0	Suburb: Midsize	Postbaccalaureate: Other-dominant, with Arts & Sciences	Four-year, medium, highly residential	6703
198543	Fayetteville State University	North Carolina	3	5	https://www.uncfsu.edu	TRUE	2020-03-19	97	TRUE	2020-03-23	297	TRUE	TRUE	2020-03-11	7	2020-03-23	TRUE	TRUE	2020-03-12	12	TRUE	2020-03-12	12	2020-03-12	2020-03-09	2020-03-13	2020-03-10	Title IV postsecondary institution	Degree-granting	5,000 to 9,999	1200 Murchison Rd	28301-4298	Institution is part of a multi-institution or multi-campus organization	NC - University of North Carolina	No	No	NC, District 08	3	1	-78.8917	35.0736	Public	Not applicable	Yes	0	City: Midsize	Research Doctoral: Single program-Education	Four-year, medium, primarily residential	4456
198695	High Point University	North Carolina	3	5	www.highpoint.edu			#N/A			#N/A		TRUE		#N/A			TRUE		#N/A			#N/A		2020-03-06	2020-03-15	2020-03-10	Title IV postsecondary institution	Degree-granting	5,000 to 9,999	One University Parkway	27268	Institution is NOT part of a multi-institution or multi-campus organization	Not applicable	No	No	NC, District 13	3	1	-79.9947	35.972	Private not-for-profit (religious affiliation)	United Methodist	Yes	1	City: Midsize	Research Doctoral: Single program-Education	Four-year, medium, highly residential	5045
199102	North Carolina A & T State University	North Carolina	3	5	www.ncat.edu	TRUE	2020-03-15	32	TRUE	2020-03-15	32	TRUE	TRUE	2020-03-11	7	2020-03-16	FALSE	TRUE	2020-03-17	40	TRUE	2020-03-11	7	2020-03-11	2020-03-02	2020-03-06	2020-03-10	Title IV postsecondary institution	Degree-granting	10,000 to 19,999	1601 E Market St	27411	Institution is part of a multi-institution or multi-campus organization	NC - University of North Carolina	No	No	NC, District 06	3	1	-79.7734	36.0728	Public	Not applicable	Yes	0	City: Large	Research Doctoral: STEM-dominant	Four-year, large, primarily residential	10458
199120	University of North Carolina at Chapel Hill	North Carolina	3	5	www.unc.edu	TRUE	2020-03-17	40	TRUE	2020-03-20	137	TRUE	TRUE	2020-03-11	7	2020-03-23	TRUE	TRUE	2020-03-14	23	TRUE	2020-03-17	40	2020-03-17	2020-03-06	2020-03-16	2020-03-10	Title IV postsecondary institution	Degree-granting	20,000 and above	103 South Bldg Cb 9100	27599	Institution is part of a multi-institution or multi-campus organization	NC - University of North Carolina	Yes	No	NC, District 04	1	1	-79.051	35.9118	Public	Not applicable	Yes	5	City: Small	Research Doctoral: Comprehensive programs, with medical/veterinary school	Four-year, large, highly residential	25220
199139	University of North Carolina at Charlotte	North Carolina	3	5	https://www.uncc.edu	TRUE	2020-03-11	7	TRUE	2020-03-11	7	FALSE	TRUE	2020-03-11	7	2020-03-16	TRUE	TRUE	2020-03-16	33	TRUE	2020-03-11	7	2020-03-16	2020-03-02	2020-03-07	2020-03-10	Title IV postsecondary institution	Degree-granting	20,000 and above	9201 University City Blvd	28223-0001	Institution is part of a multi-institution or multi-campus organization	NC - University of North Carolina	No	No	NC, District 12	1	1	-80.7309	35.306	Public	Not applicable	Yes	1	City: Large	Research Doctoral: STEM-dominant	Four-year, large, primarily residential	23589
199148	University of North Carolina at Greensboro	North Carolina	3	5	www.uncg.edu	TRUE	2020-03-16	33	TRUE	2020-03-27	763	TRUE	TRUE	2020-03-11	7	2020-03-23	TRUE	TRUE	2020-03-11	7	TRUE	2020-03-15	32	2020-03-15	2020-02-29	2020-03-08	2020-03-10	Title IV postsecondary institution	Degree-granting	20,000 and above	1400 Spring Garden St	27402-6170	Institution is part of a multi-institution or multi-campus organization	NC - University of North Carolina	No	No	NC, District 13	3	1	-79.8094	36.0682	Public	Not applicable	Yes	0	City: Large	Research Doctoral: Comprehensive programs, no medical/veterinary school	Four-year, large, primarily residential	15839
199157	North Carolina Central University	North Carolina	3	5	www.nccu.edu	TRUE	2020-03-13	15	FALSE		#N/A	TRUE	TRUE	2020-03-16	33	2020-03-23	TRUE	TRUE	2020-03-16	33	FALSE		#N/A		2020-03-07	2020-03-15	2020-03-10	Title IV postsecondary institution	Degree-granting	5,000 to 9,999	1801 Fayetteville Street	27707	Institution is part of a multi-institution or multi-campus organization	NC - University of North Carolina	No	No	NC, District 01	1	1	-78.8986	35.9742	Public	Not applicable	Yes	0	City: Large	Research Doctoral: Single program-Other	Four-year, medium, primarily residential	6564
199193	North Carolina State University at Raleigh	North Carolina	3	5	www.ncsu.edu	TRUE	2020-03-13	15	TRUE	2020-03-17	40	TRUE	TRUE	2020-03-11	7	2020-03-23	TRUE	TRUE	2020-03-17	40	TRUE	2020-03-11	7	2020-03-11	2020-03-09	2020-03-13	2020-03-10	Title IV postsecondary institution	Degree-granting	20,000 and above	2101 Hillsborough Street	27695-7001	Institution is part of a multi-institution or multi-campus organization	NC - University of North Carolina	Yes	No	NC, District 04	1	1	-78.6745	35.7851	Public	Not applicable	Yes	3	City: Large	Research Doctoral: STEM-dominant	Four-year, large, primarily residential	28368
199218	University of North Carolina Wilmington	North Carolina	3	5	www.uncw.edu	TRUE	2020-03-19	97	TRUE	2020-03-12	12	TRUE	TRUE	2020-03-11	7	2020-03-23	TRUE	TRUE	2020-03-17	40	TRUE	2020-03-11	7	2020-03-11	2020-03-07	2020-03-15	2020-03-10	Title IV postsecondary institution	Degree-granting	10,000 to 19,999	601 South College Road	28403-5963	Institution is part of a multi-institution or multi-campus organization	NC - University of North Carolina	No	No	NC, District 07	3	1	-77.8755	34.2252	Public	Not applicable	Yes	1	City: Midsize	Research Doctoral: Professional-dominant	Four-year, large, primarily residential	13075
199281	University of North Carolina at Pembroke	North Carolina	3	5	www.uncp.edu	TRUE	2020-03-17	40	TRUE	2020-03-19	97	TRUE	TRUE	2020-03-12	12	2020-03-23	TRUE	TRUE	2020-03-17	40	TRUE	2020-03-12	12	2020-03-12	2020-03-09	2020-03-13	2020-03-10	Title IV postsecondary institution	Degree-granting	5,000 to 9,999	One University Drive	28372-1510	Institution is part of a multi-institution or multi-campus organization	NC - University of North Carolina	No	No	NC, District 09	3	1	-79.2003	34.6883	Public	Not applicable	Yes	0	Town: Distant	Postbaccalaureate: Education-dominant, with other professional programs	Four-year, medium, primarily residential	5274
199847	Wake Forest University	North Carolina	3	5	www.wfu.edu	TRUE	2020-03-15	32	TRUE	2020-03-27	763	TRUE	TRUE	2020-03-11	7	2020-03-23	TRUE	TRUE	2020-03-11	7	TRUE	2020-03-13	15	2020-03-13	2020-03-07	2020-03-15	2020-03-10	Title IV postsecondary institution	Degree-granting	5,000 to 9,999	1834 Wake Forest Road	27106	Institution is NOT part of a multi-institution or multi-campus organization	Not applicable	Yes	No	NC, District 05	3	1	-80.2774	36.1336	Private not-for-profit (no religious affiliation)	Not applicable	Yes	12	City: Midsize	Research Doctoral: STEM-dominant	Four-year, medium, highly residential	7880
199999	Winston-Salem State University	North Carolina	3	5	www.wssu.edu	TRUE	2020-03-17	40	TRUE	2020-03-18	63	TRUE	TRUE	2020-03-11	7	2020-03-23	TRUE	TRUE	2020-03-12	12	TRUE	2020-03-11	7	2020-03-11	2020-03-09	2020-03-13	2020-03-10	Title IV postsecondary institution	Degree-granting	5,000 to 9,999	601 Martin Luther King Jr Dr	27110-0001	Institution is part of a multi-institution or multi-campus organization	NC - University of North Carolina	No	No	NC, District 05	3	1	-80.225	36.0896	Public	Not applicable	Yes	0	City: Midsize	Postbaccalaureate: Other-dominant, with Arts & Sciences	Four-year, medium, highly residential	4411
200004	Western Carolina University	North Carolina	3	5	www.wcu.edu	TRUE	2020-03-17	40	TRUE	2020-03-18	63	TRUE	TRUE	2020-03-11	7	2020-03-23	TRUE	TRUE	2020-03-15	32	TRUE	2020-03-11	7	2020-03-11	2020-03-09	2020-03-13	2020-03-10	Title IV postsecondary institution	Degree-granting	10,000 to 19,999	Highway 107	28723-9646	Institution is part of a multi-institution or multi-campus organization	NC - University of North Carolina	No	No	NC, District 11	3	1	-83.1863	35.309	Public	Not applicable	Yes	0	Town: Distant	Research Doctoral: Single program-Education	Four-year, medium, primarily residential	9381
200280	University of North Dakota	North Dakota	2	4	https://und.edu	TRUE	2020-03-15	1	TRUE	2020-03-16	1	TRUE	TRUE	2020-03-12	1	2020-03-23	TRUE	TRUE	2020-03-16	1	TRUE	2020-03-11	0	2020-03-11	2020-03-16	2020-03-20	2020-03-13	Title IV postsecondary institution	Degree-granting	10,000 to 19,999	264 Centennial Drive, Stop 8193	58202-8193	Institution is part of a multi-institution or multi-campus organization	ND - North Dakota University System	Yes	No	ND, District 00	3	3	-97.0717	47.9217	Public	Not applicable	Yes	2	City: Small	Research Doctoral: Comprehensive programs, with medical/veterinary school	Four-year, large, primarily residential	9935
200332	North Dakota State University-Main Campus	North Dakota	2	4	https://www.ndsu.edu	TRUE	2020-03-16	1	FALSE		#N/A	TRUE	TRUE	2020-03-12	1	2020-03-23	TRUE	TRUE	2020-03-12	1	TRUE	2020-03-11	0	2020-03-11	2020-03-16	2020-03-20	2020-03-13	Title IV postsecondary institution	Degree-granting	10,000 to 19,999	1301 12th Avenue North	58108-6050	Institution is part of a multi-institution or multi-campus organization	ND - North Dakota University System	No	No	ND, District 00	3	3	-96.8008	46.8931	Public	Not applicable	Yes	1	City: Midsize	Research Doctoral: Comprehensive programs, no medical/veterinary school	Four-year, large, primarily residential	11269
200800	University of Akron Main Campus	Ohio	2	3	www.uakron.edu	TRUE	2020-03-13	13	TRUE	2020-03-16	50	TRUE	TRUE	2020-03-16	50	2020-03-30	TRUE	TRUE	2020-03-16	50	TRUE	2020-03-06	0	2020-03-06	2020-03-23	2020-03-29	2020-03-09	Title IV postsecondary institution	Degree-granting	10,000 to 19,999	302 Buchtel Common	44325-4702	Institution is NOT part of a multi-institution or multi-campus organization	Not applicable	No	No	OH, District 13	1	3	-81.5117	41.0786	Public	Not applicable	Yes	1	City: Midsize	Research Doctoral: Comprehensive programs, no medical/veterinary school	Four-year, large, primarily nonresidential	14245
201104	Ashland University	Ohio	2	3	https://www.ashland.edu	TRUE		#N/A	TRUE	2020-03-24	564	TRUE	TRUE	2020-03-11	4	2020-03-18	TRUE	TRUE	2020-03-11	4	TRUE	2020-03-11	4	2020-03-11	2020-03-09	2020-03-13	2020-03-09	Title IV postsecondary institution	Degree-granting	5,000 to 9,999	401 College Avenue	44805	Institution is NOT part of a multi-institution or multi-campus organization	Not applicable	No	No	OH, District 07	3	3	-82.3211	40.8618	Private not-for-profit (religious affiliation)	Brethren Church	Yes	0	Town: Fringe	Research Doctoral: Professional-dominant	Four-year, medium, highly residential	4524
201441	Bowling Green State University-Main Campus	Ohio	2	3	www.bgsu.edu	TRUE	2020-03-16	50	TRUE	2020-03-23	442	TRUE	TRUE	2020-03-10	3	2020-03-23	FALSE	TRUE	2020-03-16	50	TRUE	2020-03-10	3	2020-03-10	2020-03-16	2020-03-20	2020-03-09	Title IV postsecondary institution	Degree-granting	10,000 to 19,999	220 McFall Ctr	43403	Institution is NOT part of a multi-institution or multi-campus organization	Not applicable	No	No	OH, District 05	3	3	-83.6409	41.3755	Public	Not applicable	Yes	2	Town: Fringe	Research Doctoral: Comprehensive programs, no medical/veterinary school	Four-year, large, primarily residential	14323
201645	Case Western Reserve University	Ohio	2	3	www.case.edu	TRUE	2020-03-16	50	TRUE	2020-03-16	50	TRUE	TRUE	2020-03-10	3	2020-03-18	TRUE	TRUE	2020-03-10	3	FALSE		#N/A		2020-03-09	2020-03-13	2020-03-09	Title IV postsecondary institution	Degree-granting	10,000 to 19,999	10900 Euclid Ave	44106	Institution is NOT part of a multi-institution or multi-campus organization	Not applicable	Yes	No	OH, District 11	1	3	-81.6096	41.5074	Private not-for-profit (no religious affiliation)	Not applicable	Yes	13	City: Large	Research Doctoral: Comprehensive programs, with medical/veterinary school	Four-year, large, highly residential	10662
201885	University of Cincinnati-Main Campus	Ohio	2	3	www.uc.edu	TRUE	2020-03-16	50	TRUE	2020-03-17	67	TRUE	TRUE	2020-03-10	3	2020-03-14	TRUE	TRUE	2020-03-13	13	TRUE	2020-03-10	3	2020-03-10	2020-03-16	2020-03-20	2020-03-09	Title IV postsecondary institution	Degree-granting	20,000 and above	2624 Clifton Avenue	45221-0063	Institution is part of a multi-institution or multi-campus organization	OH - The University System of Ohio	Yes	No	OH, District 01	3	3	-84.5143	39.1312	Public	Not applicable	Yes	1	City: Large	Research Doctoral: Comprehensive programs, with medical/veterinary school	Four-year, large, primarily residential	28655
202134	Cleveland State University	Ohio	2	3	www.csuohio.edu/	TRUE	2020-03-13	13	TRUE	2020-03-17	67	TRUE	TRUE	2020-03-11	4	2020-03-23	TRUE	TRUE	2020-03-11	4	TRUE	2020-03-10	3	2020-03-10	2020-03-08	2020-03-15	2020-03-09	Title IV postsecondary institution	Degree-granting	10,000 to 19,999	2121 Euclid Avenue	44115-2214	Institution is NOT part of a multi-institution or multi-campus organization	Not applicable	No	No	OH, District 11	1	3	-81.6744	41.5023	Public	Not applicable	Yes	5	City: Large	Research Doctoral: STEM-dominant	Four-year, large, primarily nonresidential	11268
202480	University of Dayton	Ohio	2	3	https://www.udayton.edu	TRUE	2020-03-13	13	TRUE	2020-03-23	442	TRUE	TRUE	2020-03-10	3	2020-03-23	TRUE	TRUE	2020-03-10	3	TRUE	2020-03-09	3	2020-03-09	2020-03-14	2020-03-22	2020-03-09	Title IV postsecondary institution	Degree-granting	10,000 to 19,999	300 College Park	45469	Institution is NOT part of a multi-institution or multi-campus organization	Not applicable	No	No	OH, District 10	3	3	-84.1761	39.7395	Private not-for-profit (religious affiliation)	Roman Catholic	Yes	2	City: Midsize	Research Doctoral: STEM-dominant	Four-year, large, highly residential	10037
203517	Kent State University at Kent	Ohio	2	3	www.kent.edu	TRUE	2020-03-16	50	TRUE	2020-03-16	50	TRUE	TRUE	2020-03-10	3	2020-03-16	TRUE	TRUE	2020-03-10	3	TRUE	2020-03-10	3	2020-03-10	2020-03-23	2020-03-29	2020-03-09	Title IV postsecondary institution	Degree-granting	20,000 and above	Executive Office, 2nd Floor Library	44242-0001	Institution is part of a multi-institution or multi-campus organization	OH - The University System of Ohio	No	No	OH, District 13	1	3	-81.3425	41.1467	Public	Not applicable	Yes	2	Suburb: Large	Research Doctoral: Comprehensive programs, no medical/veterinary school	Four-year, large, primarily residential	21700
204024	Miami University-Oxford	Ohio	2	3	miamioh.edu	TRUE	2020-03-13	13	TRUE	2020-03-16	50	TRUE	TRUE	2020-03-10	3	2020-03-11	FALSE	TRUE	2020-03-13	13	TRUE	2020-03-11	4	2020-03-11	2020-03-23	2020-03-29	2020-03-09	Title IV postsecondary institution	Degree-granting	10,000 to 19,999	501 East High St	45056	Institution is NOT part of a multi-institution or multi-campus organization	Not applicable	No	No	OH, District 08	3	3	-84.733	39.5078	Public	Not applicable	Yes	7	Town: Fringe	Research Doctoral: Comprehensive programs, no medical/veterinary school	Four-year, large, primarily residential	17712
204796	Ohio State University-Main Campus	Ohio	2	3	www.osu.edu/	TRUE	2020-03-11	4	TRUE	2020-03-16	50	TRUE	TRUE	2020-03-09	3	2020-03-23	TRUE	TRUE	2020-03-12	5	TRUE	2020-03-09	3	2020-03-07	2020-03-09	2020-03-13	2020-03-09	Title IV postsecondary institution	Degree-granting	20,000 and above	190 N. Oval Mall	43210	Institution is part of a multi-institution or multi-campus organization	OH - The Ohio State University-Main Campus	Yes	Yes	OH, District 03	1	3	-83.0149	39.9993	Public	Not applicable	Yes	12	City: Large	Research Doctoral: Comprehensive programs, with medical/veterinary school	Four-year, large, primarily residential	53129
204857	Ohio University-Main Campus	Ohio	2	3	www.ohio.edu	TRUE	2020-03-12	5	TRUE	2020-03-16	50	TRUE	TRUE	2020-03-10	3	2020-03-23	TRUE	TRUE	2020-03-10	3	TRUE	2020-03-10	3	2020-03-10	2020-03-08	2020-03-14	2020-03-09	Title IV postsecondary institution	Degree-granting	20,000 and above	020 Chubb Hall	45701-2979	Institution is NOT part of a multi-institution or multi-campus organization	Not applicable	Yes	No	OH, District 15	3	3	-82.101	39.3268	Public	Not applicable	Yes	1	Town: Distant	Research Doctoral: Comprehensive programs, with medical/veterinary school	Four-year, large, primarily residential	20184
206084	University of Toledo	Ohio	2	3	www.utoledo.edu/	TRUE	2020-03-17	67	TRUE	2020-03-19	119	TRUE	TRUE	2020-03-10	3	2020-03-18	TRUE	TRUE	2020-03-20	169	TRUE	2020-03-10	3	2020-03-10	2020-03-09	2020-03-13	2020-03-09	Title IV postsecondary institution	Degree-granting	20,000 and above	2801 W Bancroft	43606-3390	Institution is NOT part of a multi-institution or multi-campus organization	Not applicable	Yes	Yes	OH, District 09	1	3	-83.6147	41.6606	Public	Not applicable	Yes	2	City: Large	Research Doctoral: STEM-dominant	Four-year, large, primarily nonresidential	15859
206604	Wright State University-Main Campus	Ohio	2	3	www.wright.edu	TRUE	2020-03-17	67	TRUE	2020-03-24	564	TRUE	TRUE	2020-03-11	4	2020-03-16	TRUE	TRUE	2020-03-17	67	TRUE	2020-03-11	4	2020-03-11	2020-03-02	2020-03-07	2020-03-09	Title IV postsecondary institution	Degree-granting	10,000 to 19,999	3640 Colonel Glenn Highway	45435-0001	Institution is NOT part of a multi-institution or multi-campus organization	Not applicable	Yes	No	OH, District 10	3	3	-84.0649	39.7806	Public	Not applicable	Yes	1	Suburb: Large	Research Doctoral: STEM-dominant	Four-year, large, primarily residential	9765
206622	Xavier University	Ohio	2	3	https://www.xavier.edu	TRUE		#N/A	TRUE	2020-03-22	351	FALSE	TRUE		#N/A	2020-03-23	TRUE	TRUE		#N/A	TRUE		#N/A		2020-03-09	2020-03-13	2020-03-09	Title IV postsecondary institution	Degree-granting	5,000 to 9,999	3800 Victory Parkway	45207-1092	Institution is NOT part of a multi-institution or multi-campus organization	Not applicable	No	No	OH, District 01	3	3	-84.4746	39.1495	Private not-for-profit (religious affiliation)	Roman Catholic	Yes	1	City: Large	Postbaccalaureate: Comprehensive programs	Four-year, medium, highly residential	5392
206695	Youngstown State University	Ohio	2	3	https://ysu.edu/	TRUE	2020-03-18	88	TRUE	2020-03-18	88	TRUE	TRUE	2020-03-10	3	2020-03-23	TRUE	TRUE	2020-03-10	3	TRUE	2020-03-10	3	2020-03-10	2020-03-09	2020-03-15	2020-03-09	Title IV postsecondary institution	Degree-granting	10,000 to 19,999	One University Plaza	44555-0001	Institution is NOT part of a multi-institution or multi-campus organization	Not applicable	No	No	OH, District 13	1	3	-80.6466	41.1049	Public	Not applicable	Yes	2	City: Small	Research Doctoral: Professional-dominant	Four-year, large, primarily nonresidential	9687
206941	University of Central Oklahoma	Oklahoma	3	7	https://www.uco.edu	TRUE	2020-03-25	164	TRUE	2020-03-26	248	TRUE	TRUE	2020-03-13	3	2020-03-28	TRUE	TRUE	2020-03-25	164	TRUE	2020-03-11	2	2020-03-11	2020-03-16	2020-03-20	2020-03-15	Title IV postsecondary institution	Degree-granting	10,000 to 19,999	100 N University Dr	73034	Institution is NOT part of a multi-institution or multi-campus organization	Not applicable	No	No	OK, District 05	1	3	-97.4715	35.6552	Public	Not applicable	Yes	2	Suburb: Large	Postbaccalaureate: Comprehensive programs	Four-year, large, primarily nonresidential	10687
207263	Northeastern State University	Oklahoma	3	7	https://www.nsuok.edu	TRUE	2020-03-22	67	TRUE	2020-03-22	67	TRUE	TRUE	2020-03-13	3	2020-03-23	FALSE	TRUE	2020-03-21	53	TRUE	2020-03-13	3	2020-03-13	2020-03-16	2020-03-20	2020-03-15	Title IV postsecondary institution	Degree-granting	5,000 to 9,999	600 N Grand	74464-2399	Institution is part of a multi-institution or multi-campus organization	OK - Regional University System of Oklahoma	No	No	OK, District 02	3	3	-94.9672	35.9199	Public	Not applicable	Yes	2	Town: Remote	Postbaccalaureate: Education-dominant, with Arts & Sciences	Four-year, medium, primarily nonresidential	5168
207388	Oklahoma State University-Main Campus	Oklahoma	3	7	www.okstate.edu/	TRUE	2020-03-16	10	TRUE	2020-03-25	164	TRUE	TRUE	2020-03-12	3	2020-03-23	FALSE	TRUE	2020-03-18	29	TRUE	2020-03-10	2	2020-03-13	2020-03-16	2020-03-20	2020-03-15	Title IV postsecondary institution	Degree-granting	20,000 and above	107 Whitehurst	74078-1015	Institution is part of a multi-institution or multi-campus organization	OK - Oklahoma State System of Higher Education	Yes	No	OK, District 03	3	3	-97.0697	36.1231	Public	Not applicable	Yes	3	Town: Distant	Research Doctoral: Comprehensive programs, with medical/veterinary school	Four-year, large, primarily residential	19387
207397	Oklahoma State University-Oklahoma City	Oklahoma	3	7	www.osuokc.edu	TRUE	2020-03-17	17	TRUE	2020-03-25	164	TRUE	TRUE	2020-03-13	3	2020-03-21	FALSE	TRUE	2020-03-18	29	TRUE	2020-03-13	3	2020-03-13	2020-03-16	2020-03-20	2020-03-15	Title IV postsecondary institution	Degree-granting	5,000 to 9,999	900 N Portland	73107-6195	Institution is part of a multi-institution or multi-campus organization	OK - Oklahoma State System of Higher Education	No	No	OK, District 05	1	3	-97.582	35.475	Public	Not applicable	Yes	0	City: Large	Not classified (Exclusively Undergraduate)	Four-year, medium, primarily nonresidential	1628
207500	University of Oklahoma-Norman Campus	Oklahoma	3	7	www.ou.edu	TRUE	2020-03-18	29	TRUE	2020-03-25	164	TRUE	TRUE	2020-03-18	29	2020-03-18	TRUE	TRUE	2020-03-15	9	TRUE	2020-03-12	3	2020-03-12	2020-03-14	2020-03-22	2020-03-15	Title IV postsecondary institution	Degree-granting	20,000 and above	660 Parrington Oval	73019-3072	Institution is NOT part of a multi-institution or multi-campus organization	Not applicable	No	No	OK, District 04	3	3	-97.4442	35.2094	Public	Not applicable	Yes	3	Suburb: Midsize	Research Doctoral: Comprehensive programs, no medical/veterinary school	Four-year, large, primarily residential	22059
207865	Southwestern Oklahoma State University	Oklahoma	3	7	https://www.swosu.edu	TRUE	2020-03-21	53	TRUE	2020-03-21	53	TRUE	TRUE	2020-03-12	3	2020-03-23	FALSE	TRUE	2020-03-21	53	TRUE	2020-03-21	53	2020-03-21	2020-03-12	2020-03-22	2020-03-15	Title IV postsecondary institution	Degree-granting	5,000 to 9,999	100 Campus Dr	73096-3001	Institution is NOT part of a multi-institution or multi-campus organization	Not applicable	No	No	OK, District 03	3	3	-98.7078	35.5353	Public	Not applicable	Yes	2	Town: Remote	Postbaccalaureate: Comprehensive programs	Four-year, medium, primarily residential	4088
208488	Concordia University-Portland	Oregon	4	9	www.cu-portland.edu	TRUE		#N/A	TRUE		#N/A	TRUE	TRUE		#N/A	2020-03-16	FALSE	FALSE		#N/A	TRUE		#N/A		2020-03-23	2020-03-27	2020-03-08	Title IV postsecondary institution	Degree-granting	5,000 to 9,999	2811 NE Holman Street	97211-6099	Institution is NOT part of a multi-institution or multi-campus organization	Not applicable	No	No	OR, District 03	1	1	-122.637	45.5702	Private not-for-profit (religious affiliation)	Lutheran Church - Missouri Synod	Yes	2	City: Large	Research Doctoral: Single program-Education	Four-year, medium, primarily residential	4300
209506	Oregon Institute of Technology	Oregon	4	9	www.oit.edu	TRUE	2020-03-19	88	TRUE	2020-03-23	191	TRUE	TRUE	2020-03-12	19	2020-04-06	TRUE	FALSE		#N/A	FALSE		#N/A		2020-03-20	2020-03-27	2020-03-08	Title IV postsecondary institution	Degree-granting	5,000 to 9,999	3201 Campus Drive	97601-8801	Institution is NOT part of a multi-institution or multi-campus organization	Not applicable	No	No	OR, District 02	3	1	-121.785	42.2572	Public	Not applicable	Yes	1	Town: Remote	Postbaccalaureate: Arts & sciences-dominant	Four-year, medium, primarily nonresidential	2359
209542	Oregon State University	Oregon	4	9	https://oregonstate.edu	TRUE	2020-03-11	19	TRUE	2020-03-20	114	TRUE	TRUE	2020-03-11	19	2020-03-30	FALSE	FALSE		#N/A	TRUE	2020-03-11	19	2020-03-14	2020-03-21	2020-03-29	2020-03-08	Title IV postsecondary institution	Degree-granting	20,000 and above	1500 SW Jefferson Avenue	97331	Institution is NOT part of a multi-institution or multi-campus organization	Not applicable	Yes	No	OR, District 04	1	1	-123.275	44.5639	Public	Not applicable	Yes	2	City: Small	Research Doctoral: Comprehensive programs, with medical/veterinary school	Four-year, large, primarily nonresidential	22133
209551	University of Oregon	Oregon	4	9	www.uoregon.edu	TRUE	2020-03-19	88	TRUE	2020-03-23	191	TRUE	TRUE	2020-03-11	19	2020-03-30	FALSE	TRUE	2020-03-19	88	TRUE	2020-03-11	19	2020-03-15	2020-03-23	2020-03-27	2020-03-08	Title IV postsecondary institution	Degree-granting	20,000 and above	110 Johnson Hall	97403	Institution is NOT part of a multi-institution or multi-campus organization	Not applicable	No	No	OR, District 04	1	1	-123.076	44.0451	Public	Not applicable	Yes	4	City: Midsize	Research Doctoral: Comprehensive programs, no medical/veterinary school	Four-year, large, primarily residential	20703
209807	Portland State University	Oregon	4	9	www.pdx.edu	TRUE	2020-03-11	19	TRUE	2020-03-23	191	TRUE	TRUE	2020-03-12	19	2020-03-30	TRUE	FALSE		#N/A	TRUE	2020-03-11	19	2020-03-11	2020-03-23	2020-03-27	2020-03-08	Title IV postsecondary institution	Degree-granting	20,000 and above	724 SW Harrison	97201	Institution is NOT part of a multi-institution or multi-campus organization	Not applicable	No	No	OR, District 03	1	1	-122.686	45.5116	Public	Not applicable	Yes	1	City: Large	Research Doctoral: STEM-dominant	Four-year, large, primarily nonresidential	16776
210146	Southern Oregon University	Oregon	4	9	www.sou.edu	TRUE	2020-03-13	30	TRUE	2020-03-23	191	TRUE	TRUE	2020-03-19	88	2020-04-06	TRUE	FALSE		#N/A	TRUE	2020-03-12	19	2020-03-12	2020-03-23	2020-04-03	2020-03-08	Title IV postsecondary institution	Degree-granting	5,000 to 9,999	1250 Siskiyou Blvd	97520	Institution is NOT part of a multi-institution or multi-campus organization	Not applicable	No	No	OR, District 02	3	1	-122.695	42.1851	Public	Not applicable	Yes	0	Suburb: Midsize	Postbaccalaureate: Education-dominant, with Arts & Sciences	Four-year, medium, primarily residential	3613
210429	Western Oregon University	Oregon	4	9	www.wou.edu	FALSE		#N/A	FALSE		#N/A	TRUE	TRUE	2020-03-13	30	2020-03-16	TRUE	TRUE	2020-03-13	30	TRUE	2020-03-12	19	2020-03-12	2020-03-23	2020-03-27	2020-03-08	Title IV postsecondary institution	Degree-granting	5,000 to 9,999	345 North Monmouth Ave	97361-1394	Institution is NOT part of a multi-institution or multi-campus organization	Not applicable	No	No	OR, District 05	1	1	-123.238	44.8522	Public	Not applicable	Yes	1	Town: Fringe	Postbaccalaureate: Education-dominant, with Arts & Sciences	Four-year, medium, primarily residential	4171
211158	Bloomsburg University of Pennsylvania	Pennsylvania	1	2	www.bloomu.edu	TRUE	2020-03-16	76	TRUE	2020-03-23	644	TRUE	TRUE	2020-03-13	41	2020-03-23	TRUE	TRUE	2020-03-11	16	TRUE	2020-03-10	12	2020-03-10	2020-03-07	2020-03-13	2020-03-06	Title IV postsecondary institution	Degree-granting	5,000 to 9,999	400 E Second St	17815	Institution is part of a multi-institution or multi-campus organization	PA - Pennsylvania State System of Higher Education	No	No	PA, District 09	3	1	-76.4478	41.0078	Public	Not applicable	Yes	0	City: Small	Postbaccalaureate: Education-dominant, with Arts & Sciences	Four-year, medium, primarily residential	7836
211361	California University of Pennsylvania	Pennsylvania	1	2	www.calu.edu	TRUE	2020-03-15	63	TRUE	2020-03-18	133	TRUE	TRUE	2020-03-11	16	2020-03-30	TRUE	TRUE	2020-03-14	47	TRUE	2020-03-11	16	2020-03-11	2020-03-03	2020-03-07	2020-03-06	Title IV postsecondary institution	Degree-granting	5,000 to 9,999	250 University Ave	15419-1394	Institution is part of a multi-institution or multi-campus organization	PA - Pennsylvania State System of Higher Education	No	No	PA, District 14	3	1	-79.8868	40.065	Public	Not applicable	Yes	1	Suburb: Small	Postbaccalaureate: Other-dominant, with Arts & Sciences	Four-year, medium, primarily residential	4999
211440	Carnegie Mellon University	Pennsylvania	1	2	www.cmu.edu/	TRUE	2020-03-13	41	TRUE	2020-03-24	851	TRUE	TRUE	2020-03-11	16	2020-03-18	TRUE	TRUE	2020-03-11	16	TRUE	2020-03-04	0	2020-03-04	2020-03-09	2020-03-13	2020-03-06	Title IV postsecondary institution	Degree-granting	10,000 to 19,999	5000 Forbes Avenue	15213-3890	Institution is NOT part of a multi-institution or multi-campus organization	Not applicable	No	No	PA, District 18	1	1	-79.942	40.4436	Private not-for-profit (no religious affiliation)	Not applicable	Yes	18	City: Large	Research Doctoral: Comprehensive programs, no medical/veterinary school	Four-year, large, highly residential	13160
212054	Drexel University	Pennsylvania	1	2	www.drexel.edu	TRUE	2020-03-13	41	TRUE	2020-03-13	41	TRUE	TRUE	2020-03-11	16	2020-03-16	TRUE	TRUE	2020-03-12	22	TRUE	2020-03-10	12	2020-03-10	2020-03-22	2020-03-29	2020-03-06	Title IV postsecondary institution	Degree-granting	20,000 and above	3141 Chestnut St	19104	Institution is NOT part of a multi-institution or multi-campus organization	Not applicable	Yes	No	PA, District 03	1	1	-75.1901	39.9552	Private not-for-profit (no religious affiliation)	Not applicable	Yes	9	City: Large	Research Doctoral: Comprehensive programs, with medical/veterinary school	Four-year, large, primarily residential	18312
212106	Duquesne University	Pennsylvania	1	2	www.duq.edu	TRUE	2020-03-19	185	TRUE	2020-03-19	185	TRUE	TRUE	2020-03-11	16	2020-03-18	TRUE	TRUE	2020-03-12	22	TRUE	2020-03-11	16	2020-03-11	2020-03-02	2020-03-07	2020-03-06	Title IV postsecondary institution	Degree-granting	5,000 to 9,999	Administration Bldg 600 Forbes Ave	15282	Institution is NOT part of a multi-institution or multi-campus organization	Not applicable	No	No	PA, District 18	1	1	-79.9931	40.4359	Private not-for-profit (religious affiliation)	Roman Catholic	Yes	1	City: Large	Research Doctoral: Professional-dominant	Four-year, medium, highly residential	8867
212115	East Stroudsburg University of Pennsylvania	Pennsylvania	1	2	www4.esu.edu/	TRUE	2020-03-17	96	TRUE	2020-03-17	96	TRUE	TRUE	2020-03-13	41	2020-03-23	TRUE	TRUE	2020-03-16	76	TRUE	2020-03-06	2	2020-03-06	2020-03-09	2020-03-13	2020-03-06	Title IV postsecondary institution	Degree-granting	5,000 to 9,999	200 Prospect Street	18301-2999	Institution is part of a multi-institution or multi-campus organization	PA - Pennsylvania State System of Higher Education	No	No	PA, District 07	1	1	-75.1739	40.996	Public	Not applicable	Yes	0	City: Small	Postbaccalaureate: Comprehensive programs	Four-year, medium, highly residential	5550
213020	Indiana University of Pennsylvania-Main Campus	Pennsylvania	1	2	www.iup.edu	TRUE	2020-03-19	185	TRUE		#N/A	TRUE	TRUE	2020-03-12	22	2020-03-23	TRUE	TRUE	2020-03-12	22	TRUE	2020-03-13	41	2020-03-13	2020-03-09	2020-03-13	2020-03-06	Title IV postsecondary institution	Degree-granting	10,000 to 19,999	1011 South Dr 201 Sutton Hall	15705-1098	Institution is part of a multi-institution or multi-campus organization	PA - Pennsylvania State System of Higher Education	No	No	PA, District 15	3	1	-79.1593	40.6175	Public	Not applicable	Yes	1	Town: Distant	Research Doctoral: Comprehensive programs, no medical/veterinary school	Four-year, large, primarily residential	9377
213349	Kutztown University of Pennsylvania	Pennsylvania	1	2	https://www.kutztown.edu/	TRUE	2020-03-16	76	FALSE		#N/A	TRUE	TRUE	2020-03-16	76	2020-03-23	TRUE	TRUE	2020-03-18	133	TRUE	2020-03-11	16	2020-03-11	2020-03-09	2020-03-15	2020-03-06	Title IV postsecondary institution	Degree-granting	5,000 to 9,999	15200 Kutztown Rd	19530-0730	Institution is part of a multi-institution or multi-campus organization	PA - Pennsylvania State System of Higher Education	No	No	PA, District 09	3	1	-75.7839	40.5136	Public	Not applicable	Yes	1	Town: Fringe	Postbaccalaureate: Education-dominant, with Arts & Sciences	Four-year, medium, highly residential	7232
213367	La Salle University	Pennsylvania	1	2	www.lasalle.edu	TRUE	2020-03-13	41	TRUE	2020-03-16	76	TRUE	TRUE	2020-03-12	22	2020-03-30	TRUE	TRUE	2020-03-12	22	TRUE	2020-03-04	0	2020-03-04	2020-03-16	2020-03-22	2020-03-06	Title IV postsecondary institution	Degree-granting	5,000 to 9,999	1900 W Olney Ave	19141-1199	Institution is NOT part of a multi-institution or multi-campus organization	Not applicable	No	No	PA, District 03	1	1	-75.1531	40.038	Private not-for-profit (religious affiliation)	Roman Catholic	Yes	2	City: Large	Postbaccalaureate: Comprehensive programs	Four-year, medium, primarily residential	3621
213543	Lehigh University	Pennsylvania	1	2	www.lehigh.edu	TRUE	2020-03-18	133	TRUE	2020-03-21	371	TRUE	TRUE	2020-03-11	16	2020-03-16	FALSE	TRUE	2020-03-11	16	TRUE	2020-03-20	268	2020-03-20	2020-03-09	2020-03-13	2020-03-06	Title IV postsecondary institution	Degree-granting	5,000 to 9,999	27 Memorial Drive West	18015	Institution is NOT part of a multi-institution or multi-campus organization	Not applicable	No	No	PA, District 07	1	1	-75.3802	40.6068	Private not-for-profit (no religious affiliation)	Not applicable	Yes	10	City: Small	Research Doctoral: STEM-dominant	Four-year, medium, primarily residential	6093
214041	Millersville University of Pennsylvania	Pennsylvania	1	2	www.millersville.edu	TRUE	2020-03-16	76	TRUE	2020-03-17	96	TRUE	TRUE	2020-03-16	76	2020-03-30	TRUE	TRUE	2020-03-19	185	TRUE	2020-03-04	0	2020-03-11	2020-03-16	2020-03-20	2020-03-06	Title IV postsecondary institution	Degree-granting	5,000 to 9,999	1 South George Street, Lyle Hall	17551-0302	Institution is part of a multi-institution or multi-campus organization	PA - Pennsylvania State System of Higher Education	No	No	PA, District 11	3	1	-76.3574	40.0003	Public	Not applicable	Yes	1	Suburb: Large	Postbaccalaureate: Comprehensive programs	Four-year, medium, primarily residential	5786
214777	Pennsylvania State University-Main Campus	Pennsylvania	1	2	www.psu.edu/	TRUE	2020-03-12	22	TRUE	2020-03-20	268	TRUE	TRUE	2020-03-11	16	2020-03-16	FALSE	TRUE	2020-03-11	16	TRUE	2020-03-13	41	2020-03-13	2020-03-09	2020-03-13	2020-03-06	Title IV postsecondary institution	Degree-granting	20,000 and above	201 Old Main	16802-1503	Institution is part of a multi-institution or multi-campus organization	PA - The Pennsylvania State University	No	Yes	PA, District 12	3	1	-77.8628	40.7965	Public	Not applicable	Yes	10	City: Small	Research Doctoral: Comprehensive programs, no medical/veterinary school	Four-year, large, primarily residential	45140
215062	University of Pennsylvania	Pennsylvania	1	2	www.upenn.edu	TRUE	2020-03-13	41	TRUE	2020-03-21	371	TRUE	TRUE	2020-03-11	16	2020-03-23	TRUE	TRUE	2020-03-11	16	TRUE	2020-03-10	12	2020-03-10	2020-03-07	2020-03-15	2020-03-06	Title IV postsecondary institution	Degree-granting	20,000 and above	34th & Spruce Street	19104-6303	Institution is NOT part of a multi-institution or multi-campus organization	Not applicable	Yes	Yes	PA, District 03	1	1	-75.1939	39.9509	Private not-for-profit (no religious affiliation)	Not applicable	Yes	13	City: Large	Research Doctoral: Comprehensive programs, with medical/veterinary school	Four-year, large, highly residential	21960
215293	University of Pittsburgh-Pittsburgh Campus	Pennsylvania	1	2	www.pitt.edu	TRUE	2020-03-18	133	TRUE	2020-03-20	268	TRUE	TRUE	2020-03-11	16	2020-03-11	TRUE	TRUE	2020-03-11	16	TRUE	2020-03-11	16	2020-03-11	2020-03-09	2020-03-13	2020-03-06	Title IV postsecondary institution	Degree-granting	20,000 and above	4200 Fifth Avenue	15260	Institution is part of a multi-institution or multi-campus organization	PA - University of Pittsburgh	Yes	No	PA, District 18	1	1	-79.9533	40.4444	Public	Not applicable	Yes	5	City: Large	Research Doctoral: Comprehensive programs, with medical/veterinary school	Four-year, large, primarily residential	25901
215770	Saint Joseph's University	Pennsylvania	1	2	https://www.sju.edu	TRUE	2020-03-12	22	TRUE	2020-03-12	22	TRUE	TRUE	2020-03-12	22	2020-03-19	TRUE	TRUE	2020-03-12	22	TRUE	2020-03-04	0	2020-03-04	2020-03-09	2020-03-15	2020-03-06	Title IV postsecondary institution	Degree-granting	5,000 to 9,999	5600 City Avenue	19131-1395	Institution is NOT part of a multi-institution or multi-campus organization	Not applicable	No	No	PA, District 03	1	1	-75.2383	39.9944	Private not-for-profit (religious affiliation)	Roman Catholic	Yes	1	City: Large	Research Doctoral: Single program-Education	Four-year, medium, highly residential	4773
215929	University of Scranton	Pennsylvania	1	2	www.scranton.edu	TRUE	2020-03-16	76	TRUE	2020-03-18	133	TRUE	TRUE	2020-03-11	16	2020-03-30	TRUE	TRUE	2020-03-11	16	TRUE	2020-03-06	2	2020-03-06	2020-03-14	2020-03-22	2020-03-06	Title IV postsecondary institution	Degree-granting	5,000 to 9,999	800 Linden Street	18510-4699	Institution is NOT part of a multi-institution or multi-campus organization	Not applicable	No	No	PA, District 08	1	1	-75.6569	41.4066	Private not-for-profit (religious affiliation)	Roman Catholic	Yes	0	City: Small	Postbaccalaureate: Business-dominant, with Arts & Sciences	Four-year, medium, highly residential	4119
216010	Shippensburg University of Pennsylvania	Pennsylvania	1	2	www.ship.edu/	TRUE	2020-03-15	63	TRUE	2020-03-16	76	TRUE	TRUE	2020-03-11	16	2020-03-23	TRUE	TRUE	2020-03-16	76	TRUE	2020-03-11	16	2020-03-11	2020-03-09	2020-03-13	2020-03-06	Title IV postsecondary institution	Degree-granting	5,000 to 9,999	1871 Old Main Drive	17257-2299	Institution is part of a multi-institution or multi-campus organization	PA - Pennsylvania State System of Higher Education	No	No	PA, District 13	3	1	-77.5223	40.0579	Public	Not applicable	Yes	0	Town: Fringe	Postbaccalaureate: Comprehensive programs	Four-year, medium, primarily residential	5271
216038	Slippery Rock University of Pennsylvania	Pennsylvania	1	2	www.sru.edu	TRUE	2020-03-16	76	TRUE	2020-03-19	185	TRUE	TRUE	2020-03-16	76	2020-03-30	TRUE	TRUE	2020-03-11	16	TRUE	2020-03-11	16	2020-03-11	2020-03-09	2020-03-13	2020-03-06	Title IV postsecondary institution	Degree-granting	5,000 to 9,999	1 Morrow Way	16057-1383	Institution is part of a multi-institution or multi-campus organization	PA - Pennsylvania State System of Higher Education	No	No	PA, District 16	3	1	-80.046	41.0627	Public	Not applicable	Yes	1	Town: Distant	Postbaccalaureate: Education-dominant, with Arts & Sciences	Four-year, medium, primarily residential	7587
216339	Temple University	Pennsylvania	1	2	www.temple.edu	TRUE	2020-03-16	76	TRUE	2020-03-16	76	TRUE	TRUE	2020-03-11	16	2020-03-16	FALSE	TRUE	2020-03-11	16	TRUE	2020-03-06	2	2020-03-06	2020-03-11	2020-03-08	2020-03-06	Title IV postsecondary institution	Degree-granting	20,000 and above	1801 North Broad Street	19122-6096	Institution is NOT part of a multi-institution or multi-campus organization	Not applicable	Yes	Yes	PA, District 02	1	1	-75.1569	39.9805	Public	Not applicable	Yes	3	City: Large	Research Doctoral: Comprehensive programs, with medical/veterinary school	Four-year, large, primarily nonresidential	34382
216366	Thomas Jefferson University	Pennsylvania	1	2	www.jefferson.edu			#N/A			#N/A	TRUE	TRUE	2020-03-12	22	2020-03-16	TRUE	TRUE	2020-03-12	22	TRUE	2020-03-05	0	2020-03-05	2020-03-14	2020-03-22	2020-03-06	Title IV postsecondary institution	Degree-granting	5,000 to 9,999	1020 Walnut Street	19107	Institution is NOT part of a multi-institution or multi-campus organization	Not applicable	Yes	Yes	PA, District 03	1	1	-75.1583	39.9483	Private not-for-profit (no religious affiliation)	Not applicable	Implied no	0	City: Large	Postbaccalaureate: Other-dominant, with other professional programs	Four-year, medium, highly residential	5753
216597	Villanova University	Pennsylvania	1	2	www.villanova.edu	TRUE	2020-03-13	41	TRUE	2020-03-16	76	TRUE	TRUE	2020-03-11	16	2020-03-16	FALSE	TRUE	2020-03-11	16	TRUE	2020-03-11	16	2020-03-11	2020-03-02	2020-03-08	2020-03-06	Title IV postsecondary institution	Degree-granting	10,000 to 19,999	800 Lancaster Avenue	19085-1699	Institution is NOT part of a multi-institution or multi-campus organization	Not applicable	No	No	PA, District 05	1	1	-75.3455	40.0394	Private not-for-profit (religious affiliation)	Roman Catholic	Yes	4	Suburb: Large	Research Doctoral: Humanities/social sciences-dominant	Four-year, medium, highly residential	7876
216764	West Chester University of Pennsylvania	Pennsylvania	1	2	https://www.wcupa.edu	TRUE		#N/A	TRUE		#N/A	TRUE	TRUE	2020-03-10	12	2020-03-30	TRUE	TRUE	2020-03-10	12	TRUE	2020-03-06	2	2020-03-06	2020-03-09	2020-03-15	2020-03-06	Title IV postsecondary institution	Degree-granting	10,000 to 19,999	University Avenue and High Street	19383	Institution is part of a multi-institution or multi-campus organization	PA - Pennsylvania State System of Higher Education	No	No	PA, District 06	1	1	-75.5981	39.9534	Public	Not applicable	Yes	0	Suburb: Large	Postbaccalaureate: Comprehensive programs	Four-year, large, primarily residential	14079
216852	Widener University	Pennsylvania	1	2	www.widener.edu	TRUE	2020-03-13	41	TRUE	2020-03-21	371	TRUE	TRUE	2020-03-11	16	2020-03-19	TRUE	TRUE	2020-03-11	16	TRUE	2020-03-11	16	2020-03-12	2020-03-02	2020-03-06	2020-03-06	Title IV postsecondary institution	Degree-granting	5,000 to 9,999	One University Place	19013-5792	Institution is NOT part of a multi-institution or multi-campus organization	Not applicable	No	No	PA, District 05	1	1	-75.3554	39.8617	Private not-for-profit (no religious affiliation)	Not applicable	Yes	0	Suburb: Large	Research Doctoral: Professional-dominant	Four-year, medium, highly residential	4496
216931	Wilkes University	Pennsylvania	1	2	www.wilkes.edu	TRUE	2020-03-20	268	TRUE	2020-03-20	268	TRUE	TRUE	2020-03-12	22	2020-03-23	TRUE	TRUE	2020-03-12	22	TRUE	2020-03-12	22	2020-03-12	2020-03-29	2020-03-08	2020-03-06	Title IV postsecondary institution	Degree-granting	5,000 to 9,999	84 West South Street	18766	Institution is NOT part of a multi-institution or multi-campus organization	Not applicable	No	No	PA, District 08	1	1	-75.8903	41.2442	Private not-for-profit (no religious affiliation)	Not applicable	Yes	2	City: Small	Research Doctoral: Single program-Education	Four-year, medium, primarily residential	2693
217156	Brown University	Rhode Island	1	1	www.brown.edu	TRUE	2020-03-12	13	TRUE	2020-03-16	22	TRUE	TRUE	2020-03-12	13	2020-03-30	TRUE	TRUE	2020-03-12	13	TRUE	2020-03-06	3	2020-03-06	2020-03-21	2020-03-29	2020-03-09	Title IV postsecondary institution	Degree-granting	10,000 to 19,999	One Prospect Street	2912	Institution is NOT part of a multi-institution or multi-campus organization	Not applicable	Yes	No	RI, District 01	1	1	-71.4039	41.8262	Private not-for-profit (no religious affiliation)	Not applicable	Yes	15	City: Midsize	Research Doctoral: Comprehensive programs, with medical/veterinary school	Four-year, medium, highly residential	9648
217235	Johnson & Wales University-Providence	Rhode Island	1	1	www.jwu.edu/campuses/providence/index.html	TRUE	2020-03-24	148	TRUE	2020-03-24	148	FALSE	TRUE	2020-03-12	13	2020-03-16	FALSE	TRUE	2020-03-17	33	TRUE	2020-03-11	5	2020-03-11	2020-03-02	2020-03-06	2020-03-09	Title IV postsecondary institution	Degree-granting	5,000 to 9,999	8 Abbott Park Place	02903-3703	Institution is part of a multi-institution or multi-campus organization	Johnson & Wales University	No	No	RI, District 02	1	1	-71.4128	41.82	Private not-for-profit (no religious affiliation)	Not applicable	Yes	2	City: Midsize	Research Doctoral: Single program-Education	Four-year, medium, highly residential	6787
217420	Rhode Island College	Rhode Island	1	1	www.ric.edu	TRUE	2020-03-13	19	FALSE		#N/A	TRUE	TRUE	2020-03-11	5	2020-03-23	TRUE	TRUE	2020-03-17	33	TRUE	2020-03-09	4	2020-03-09	2020-03-09	2020-03-13	2020-03-09	Title IV postsecondary institution	Degree-granting	5,000 to 9,999	600 Mount Pleasant Ave	2908	Institution is part of a multi-institution or multi-campus organization	RI - Rhode Island Board of Education	No	No	RI, District 01	1	1	-71.4656	41.8424	Public	Not applicable	Yes	0	Suburb: Large	Research Doctoral: Single program-Education	Four-year, medium, primarily nonresidential	5364
217484	University of Rhode Island	Rhode Island	1	1	web.uri.edu/	TRUE	2020-03-24	148	FALSE		#N/A	TRUE	TRUE	2020-03-19	61	2020-03-23	TRUE	TRUE	2020-03-11	5	TRUE	2020-03-06	3	2020-03-09	2020-03-09	2020-03-13	2020-03-09	Title IV postsecondary institution	Degree-granting	10,000 to 19,999	Green Hall, 35 Campus Avenue	2881	Institution is part of a multi-institution or multi-campus organization	RI - Rhode Island Board of Education	No	No	RI, District 02	1	1	-71.5274	41.4847	Public	Not applicable	Yes	1	Suburb: Large	Research Doctoral: Comprehensive programs, no medical/veterinary school	Four-year, large, primarily residential	14321
217819	College of Charleston	South Carolina	3	5	www.cofc.edu	TRUE	2020-03-15	19	TRUE	2020-03-15	19	TRUE	TRUE	2020-03-12	10	2020-03-23	FALSE	TRUE	2020-03-15	19	TRUE	2020-03-12	10	2020-03-12	2020-03-15	2020-03-21	2020-03-13	Title IV postsecondary institution	Degree-granting	10,000 to 19,999	66 George St	29424-0001	Institution is NOT part of a multi-institution or multi-campus organization	Not applicable	No	No	SC, District 01	1	3	-79.9398	32.7842	Public	Not applicable	Yes	1	City: Midsize	Postbaccalaureate: Business-dominant, with Arts & Sciences	Four-year, medium, primarily residential	9358
217882	Clemson University	South Carolina	3	5	www.clemson.edu	TRUE	2020-03-15	19	TRUE	2020-03-19	60	TRUE	TRUE	2020-03-12	10	2020-03-23	FALSE	TRUE	2020-03-15	19	TRUE	2020-03-15	19	2020-03-15	2020-03-16	2020-03-20	2020-03-13	Title IV postsecondary institution	Degree-granting	20,000 and above	201 Sikes Hall	29634	Institution is NOT part of a multi-institution or multi-campus organization	Not applicable	No	No	SC, District 03	3	3	-82.8351	34.6794	Public	Not applicable	Yes	1	Suburb: Large	Research Doctoral: Comprehensive programs, no medical/veterinary school	Four-year, large, primarily residential	21940
218663	University of South Carolina-Columbia	South Carolina	3	5	www.sc.edu/	TRUE	2020-03-15	19	TRUE	2020-03-15	19	TRUE	TRUE	2020-03-11	9	2020-03-23	TRUE	TRUE	2020-03-11	9			#N/A		2020-03-09	2020-03-13	2020-03-13	Title IV postsecondary institution	Degree-granting	20,000 and above	Columbia-Campus	29208	Institution is part of a multi-institution or multi-campus organization	SC - University of South Carolina	Yes	No	SC, District 06	1	3	-81.0269	33.9968	Public	Not applicable	Yes	1	City: Midsize	Research Doctoral: Comprehensive programs, with medical/veterinary school	Four-year, large, primarily residential	31270
218724	Coastal Carolina University	South Carolina	3	5	www.coastal.edu	TRUE	2020-03-18	60	TRUE	2020-03-18	60	TRUE	TRUE	2020-03-15	19	2020-03-23	TRUE	TRUE	2020-03-15	19	TRUE	2020-03-02	0	2020-03-02	2020-03-09	2020-03-13	2020-03-13	Title IV postsecondary institution	Degree-granting	10,000 to 19,999	103 Tom Trout Drive	29526	Institution is NOT part of a multi-institution or multi-campus organization	Not applicable	No	No	SC, District 07	3	3	-79.0118	33.795	Public	Not applicable	Yes	1	City: Small	Postbaccalaureate: Education-dominant, with Arts & Sciences	Four-year, medium, primarily residential	9135
218742	University of South Carolina-Upstate	South Carolina	3	5	www.uscupstate.edu	TRUE	2020-03-16	28	TRUE	2020-03-16	28	TRUE	TRUE	2020-03-12	10	2020-03-16	TRUE	TRUE	2020-03-15	19	TRUE	2020-03-16	28	2020-03-16	2020-03-08	2020-03-15	2020-03-13	Title IV postsecondary institution	Degree-granting	5,000 to 9,999	800 University Way	29303-4999	Institution is part of a multi-institution or multi-campus organization	SC - University of South Carolina	No	No	SC, District 04	3	3	-81.9706	34.9964	Public	Not applicable	Yes	1	Suburb: Midsize	Postbaccalaureate: Business-dominant, with other professional programs	Four-year, medium, primarily nonresidential	4744
218964	Winthrop University	South Carolina	3	5	www.winthrop.edu	TRUE	2020-03-16	28	TRUE	2020-03-16	28	TRUE	TRUE	2020-03-12	10	2020-03-23	TRUE	TRUE	2020-03-16	28	TRUE	2020-03-13	12	2020-03-13	2020-03-16	2020-03-20	2020-03-13	Title IV postsecondary institution	Degree-granting	5,000 to 9,999	701 Oakland Ave	29733	Institution is NOT part of a multi-institution or multi-campus organization	Not applicable	No	No	SC, District 05	3	3	-81.0314	34.9415	Public	Not applicable	Yes	1	City: Small	Postbaccalaureate: Education-dominant, with Arts & Sciences	Four-year, medium, highly residential	4703
219356	South Dakota State University	South Dakota	2	4	https://www.sdstate.edu/	TRUE	2020-03-13	9	TRUE	2020-03-13	9	TRUE	TRUE	2020-03-16	10	2020-03-23	TRUE	TRUE	2020-03-16	10	TRUE	2020-03-04	0	2020-03-04	2020-03-09	2020-03-13	2020-03-13	Title IV postsecondary institution	Degree-granting	10,000 to 19,999	1015 Campanile Avenue	57007-1898	Institution is part of a multi-institution or multi-campus organization	SD - South Dakota Board of Regents	No	No	SD, District 00	3	3	-96.7821	44.3175	Public	Not applicable	Yes	2	Town: Remote	Research Doctoral: STEM-dominant	Four-year, large, primarily residential	8727
219471	University of South Dakota	South Dakota	2	4	WWW.USD.EDU	TRUE	2020-03-13	9	TRUE	2020-03-16	10	TRUE	TRUE	2020-03-16	10	2020-03-23	TRUE	TRUE		#N/A	TRUE	2020-03-16	10	2020-03-16	2020-03-09	2020-03-13	2020-03-13	Title IV postsecondary institution	Degree-granting	10,000 to 19,999	414 E Clark St	57069-2390	Institution is part of a multi-institution or multi-campus organization	SD - South Dakota Board of Regents	Yes	No	SD, District 00	3	3	-96.9253	42.786	Public	Not applicable	Yes	2	Town: Distant	Research Doctoral: Comprehensive programs, with medical/veterinary school	Four-year, medium, primarily residential	6252
219602	Austin Peay State University	Tennessee	3	6	www.apsu.edu	TRUE	2020-03-16	52	FALSE		#N/A	TRUE	TRUE	2020-03-12	18	2020-03-23	TRUE	TRUE	2020-03-20	228	TRUE	2020-03-06	1	2020-03-08	2020-03-07	2020-03-14	2020-03-12	Title IV postsecondary institution	Degree-granting	10,000 to 19,999	601 College St	37044	Institution is NOT part of a multi-institution or multi-campus organization	Not applicable	No	No	TN, District 07	3	3	-87.3541	36.5333	Public	Not applicable	Yes	0	City: Midsize	Postbaccalaureate: Comprehensive programs	Four-year, medium, primarily nonresidential	7325
219709	Belmont University	Tennessee	3	6	www.belmont.edu	TRUE	2020-03-22	505	TRUE	2020-03-22	505	TRUE	TRUE	2020-03-10	7	2020-03-23	TRUE	TRUE	2020-03-10	7	TRUE	2020-03-10	7	2020-03-10	2020-03-09	2020-03-13	2020-03-12	Title IV postsecondary institution	Degree-granting	5,000 to 9,999	1900 Belmont Blvd	37212-3757	Institution is NOT part of a multi-institution or multi-campus organization	Not applicable	No	No	TN, District 05	1	3	-86.7948	36.1356	Private not-for-profit (religious affiliation)	Interdenominational	Yes	1	City: Large	Postbaccalaureate: Other-dominant, with Arts & Sciences	Four-year, medium, highly residential	7521
219718	Bethel University	Tennessee	3	6	www.bethelu.edu/	TRUE	2020-03-15	39	TRUE	2020-03-26	957	TRUE	TRUE	2020-03-13	26	2020-03-30	TRUE	TRUE	2020-03-13	26	TRUE	2020-03-09	3	2020-03-09	2020-03-16	2020-03-22	2020-03-12	Title IV postsecondary institution	Degree-granting	5,000 to 9,999	325 Cherry Ave	38201	Institution is NOT part of a multi-institution or multi-campus organization	Not applicable	No	No	TN, District 08	3	3	-88.5168	36.1378	Private not-for-profit (religious affiliation)	Cumberland Presbyterian	Yes	6	Town: Distant	Postbaccalaureate: Business-dominant, with other professional programs	Four-year, medium, primarily residential	3555
220075	East Tennessee State University	Tennessee	3	6	www.etsu.edu	TRUE	2020-03-18	98	FALSE		#N/A	TRUE	TRUE	2020-03-20	228	2020-03-23	FALSE	TRUE	2020-03-12	18	TRUE	2020-03-09	3	2020-03-09	2020-03-16	2020-03-20	2020-03-12	Title IV postsecondary institution	Degree-granting	10,000 to 19,999	1276 Gilbreath Drive	37614	Institution is NOT part of a multi-institution or multi-campus organization	Not applicable	Yes	No	TN, District 01	3	3	-82.367	36.3016	Public	Not applicable	Yes	1	City: Small	Research Doctoral: Professional-dominant	Four-year, large, primarily residential	11515
220613	Lee University	Tennessee	3	6	www.leeuniversity.edu	TRUE	2020-03-26	957	TRUE	2020-03-26	957	TRUE	TRUE	2020-03-12	18	2020-03-19	TRUE	TRUE	2020-03-12	18	FALSE		#N/A		2020-03-09	2020-03-13	2020-03-12	Title IV postsecondary institution	Degree-granting	5,000 to 9,999	1120 N Ocoee St	37311	Institution is NOT part of a multi-institution or multi-campus organization	Not applicable	No	No	TN, District 04	3	3	-84.8714	35.166	Private not-for-profit (religious affiliation)	Church of God	Yes	2	City: Small	Postbaccalaureate: Education-dominant, with Arts & Sciences	Four-year, medium, highly residential	3975
220862	University of Memphis	Tennessee	3	6	www.memphis.edu	TRUE	2020-03-17	73	TRUE	2020-03-24	667	TRUE	TRUE	2020-03-12	18	2020-03-23	TRUE	TRUE	2020-03-12	18	TRUE	2020-03-09	3	2020-03-09	2020-03-09	2020-03-13	2020-03-12	Title IV postsecondary institution	Degree-granting	20,000 and above	Southern Avenue	38152	Institution is NOT part of a multi-institution or multi-campus organization	Not applicable	No	No	TN, District 09	1	3	-89.9381	35.1189	Public	Not applicable	Yes	2	City: Large	Research Doctoral: Comprehensive programs, no medical/veterinary school	Four-year, large, primarily nonresidential	13980
220978	Middle Tennessee State University	Tennessee	3	6	www.mtsu.edu	TRUE	2020-03-16	52	TRUE	2020-03-23	615	TRUE	TRUE	2020-03-11	7	2020-03-23	TRUE	TRUE	2020-03-11	7	TRUE	2020-03-11	7	2020-03-11	2020-03-09	2020-03-14	2020-03-12	Title IV postsecondary institution	Degree-granting	20,000 and above	1301 East Main Street	37132	Institution is NOT part of a multi-institution or multi-campus organization	Not applicable	No	No	TN, District 04	3	3	-86.3606	35.848	Public	Not applicable	Yes	2	City: Midsize	Research Doctoral: Comprehensive programs, no medical/veterinary school	Four-year, large, primarily nonresidential	16231
221740	The University of Tennessee-Chattanooga	Tennessee	3	6	www.utc.edu	TRUE	2020-03-17	73	TRUE	2020-03-17	73	TRUE	TRUE	2020-03-11	7	2020-03-23	TRUE	TRUE	2020-03-11	7	TRUE	2020-03-06	1	2020-03-06	2020-03-09	2020-03-15	2020-03-12	Title IV postsecondary institution	Degree-granting	10,000 to 19,999	615 McCallie Ave	37403-2598	Institution is part of a multi-institution or multi-campus organization	TN - The University of Tennessee System	No	No	TN, District 03	3	3	-85.3002	35.0475	Public	Not applicable	Yes	1	City: Midsize	Research Doctoral: STEM-dominant	Four-year, large, primarily residential	9802
221759	The University of Tennessee-Knoxville	Tennessee	3	6	www.utk.edu	TRUE	2020-03-20	228	TRUE	2020-03-24	667	TRUE	TRUE	2020-03-11	7	2020-03-23	FALSE	TRUE	2020-03-11	7	TRUE	2020-03-05	1	2020-03-05	2020-03-16	2020-03-20	2020-03-12	Title IV postsecondary institution	Degree-granting	20,000 and above	527 Andy Holt Tower	37996	Institution is part of a multi-institution or multi-campus organization	TN - The University of Tennessee System	Yes	No	TN, District 02	3	3	-83.9259	35.9521	Public	Not applicable	Yes	1	City: Midsize	Research Doctoral: Comprehensive programs, with medical/veterinary school	Four-year, large, primarily residential	25257
221768	The University of Tennessee-Martin	Tennessee	3	6	www.utm.edu	TRUE	2020-03-24	667	TRUE	2020-03-30	1834	TRUE	TRUE	2020-03-11	7	2020-03-30	TRUE	TRUE	2020-03-13	26	TRUE	2020-03-06	1	2020-03-06	2020-02-29	2020-03-08	2020-03-12	Title IV postsecondary institution	Degree-granting	5,000 to 9,999	554 University Street	38238	Institution is part of a multi-institution or multi-campus organization	TN - The University of Tennessee System	No	No	TN, District 08	3	3	-88.8642	36.3403	Public	Not applicable	Yes	1	Town: Remote	Postbaccalaureate: Business-dominant, with other professional programs	Four-year, medium, primarily residential	4806
221838	Tennessee State University	Tennessee	3	6	www.tnstate.edu	TRUE	2020-03-17	73	TRUE	2020-03-23	615	TRUE	TRUE	2020-03-12	18	2020-03-16	FALSE	TRUE	2020-03-13	26	TRUE	2020-03-12	18	2020-03-12	2020-03-02	2020-03-07	2020-03-12	Title IV postsecondary institution	Degree-granting	5,000 to 9,999	3500 John A. Merritt Blvd	37209-1561	Institution is NOT part of a multi-institution or multi-campus organization	Not applicable	No	No	TN, District 05	1	3	-86.8283	36.1663	Public	Not applicable	Yes	1	City: Large	Research Doctoral: Professional-dominant	Four-year, medium, highly residential	5666
221847	Tennessee Technological University	Tennessee	3	6	www.tntech.edu	TRUE		#N/A			#N/A	TRUE	TRUE	2020-03-12	18	2020-03-30	TRUE	TRUE	2020-03-12	18	TRUE		#N/A		2020-03-16	2020-03-20	2020-03-12	Title IV postsecondary institution	Degree-granting	10,000 to 19,999	1 William L. Jones Drive	38505-0001	Institution is NOT part of a multi-institution or multi-campus organization	Not applicable	No	No	TN, District 06	3	3	-85.504	36.1748	Public	Not applicable	Yes	1	Town: Remote	Research Doctoral: STEM-dominant	Four-year, medium, primarily nonresidential	8290
221999	Vanderbilt University	Tennessee	3	6	www.vanderbilt.edu	TRUE	2020-03-22	505	TRUE	2020-03-22	505	TRUE	TRUE	2020-03-11	7	2020-03-16	FALSE	TRUE	2020-03-11	7	TRUE	2020-03-09	3	2020-03-10	2020-02-29	2020-03-08	2020-03-12	Title IV postsecondary institution	Degree-granting	10,000 to 19,999	2101 West End Avenue	37240	Institution is NOT part of a multi-institution or multi-campus organization	Not applicable	Yes	No	TN, District 05	1	3	-86.8034	36.1466	Private not-for-profit (no religious affiliation)	Not applicable	Yes	13	City: Large	Research Doctoral: Comprehensive programs, with medical/veterinary school	Four-year, large, highly residential	11864
222178	Abilene Christian University	Texas	3	7	www.acu.edu	TRUE	2020-03-17	64	FALSE		#N/A	TRUE	TRUE	2020-03-12	23	2020-03-23	TRUE	TRUE	2020-03-16	57	TRUE	2020-03-12	23	2020-03-12	2020-03-09	2020-03-13	2020-03-13	Title IV postsecondary institution	Degree-granting	5,000 to 9,999	0	79699	Institution is NOT part of a multi-institution or multi-campus organization	Not applicable	No	No	TX, District 19	3	3	-99.7098	32.4689	Private not-for-profit (religious affiliation)	Churches of Christ	Yes	1	City: Midsize	Postbaccalaureate: Other-dominant, with Arts & Sciences	Four-year, medium, highly residential	3730
222831	Angelo State University	Texas	3	7	www.angelo.edu	TRUE		#N/A	FALSE		#N/A	TRUE	TRUE	2020-03-13	39	2020-03-23	TRUE	TRUE	2020-03-13	39	TRUE		#N/A	2020-03-16	2020-03-09	2020-03-13	2020-03-13	Title IV postsecondary institution	Degree-granting	10,000 to 19,999	2601 W. Avenue N	76909	Institution is part of a multi-institution or multi-campus organization	TX - Texas Tech University System	No	No	TX, District 11	3	3	-100.465	31.4409	Public	Not applicable	Yes	3	City: Midsize	Postbaccalaureate: Comprehensive programs	Four-year, medium, primarily residential	6264
223232	Baylor University	Texas	3	7	www.baylor.edu	TRUE	2020-03-17	64	TRUE	2020-03-23	352	TRUE	TRUE	2020-03-11	21	2020-03-23	TRUE	TRUE	2020-03-11	21	TRUE	2020-03-11	21	2020-03-11	2020-03-09	2020-03-13	2020-03-13	Title IV postsecondary institution	Degree-granting	10,000 to 19,999	0	76798	Institution is NOT part of a multi-institution or multi-campus organization	Not applicable	No	No	TX, District 17	3	3	-97.121	31.5469	Private not-for-profit (religious affiliation)	Baptist	Yes	3	City: Midsize	Research Doctoral: Comprehensive programs, no medical/veterinary school	Four-year, large, primarily residential	16451
224147	Texas A & M University-Corpus Christi	Texas	3	7	www.tamucc.edu	TRUE	2020-03-25	974	TRUE	2020-03-25	974	TRUE	TRUE	2020-03-16	57	2020-03-23	FALSE	FALSE		#N/A	TRUE	2020-03-11	21	2020-03-13	2020-03-09	2020-03-13	2020-03-13	Title IV postsecondary institution	Degree-granting	10,000 to 19,999	6300 Ocean Dr.	78412-5503	Institution is part of a multi-institution or multi-campus organization	TX - Texas A&M University System	No	No	TX, District 27	3	3	-97.3239	27.7137	Public	Not applicable	Yes	1	City: Large	Research Doctoral: Professional-dominant	Four-year, large, primarily residential	8184
224554	Texas A & M University-Commerce	Texas	3	7	www.tamuc.edu/	TRUE		#N/A	TRUE		#N/A	TRUE	TRUE		#N/A			FALSE		#N/A	FALSE		#N/A		2020-03-09	2020-03-13	2020-03-13	Title IV postsecondary institution	Degree-granting	10,000 to 19,999	2600 South Neal Street	75428-3011	Institution is part of a multi-institution or multi-campus organization	TX - Texas A&M University System	No	No	TX, District 04	3	3	-95.9085	33.2437	Public	Not applicable	Yes	0	Town: Distant	Research Doctoral: Professional-dominant	Four-year, medium, primarily residential	7179
225414	University of Houston-Clear Lake	Texas	3	7	www.uhcl.edu/home	TRUE	2020-03-11	21	TRUE	2020-03-24	410	TRUE	TRUE	2020-03-11	21	2020-03-23	TRUE	TRUE	2020-03-11	21	TRUE	2020-03-14	51	2020-03-14	2020-03-09	2020-03-15	2020-03-13	Title IV postsecondary institution	Degree-granting	5,000 to 9,999	2700 Bay Area Blvd	77058-1002	Institution is part of a multi-institution or multi-campus organization	TX - University of Houston System	No	No	TX, District 36	3	3	-95.0981	29.5825	Public	Not applicable	Implied no	1	Suburb: Large	Research Doctoral: Single program-Education	Four-year, medium, primarily nonresidential	4045
225432	University of Houston-Downtown	Texas	3	7	www.uhd.edu	TRUE	2020-03-15	56	TRUE	2020-03-20	194	TRUE	TRUE	2020-03-12	23	2020-03-23	TRUE	TRUE	2020-03-12	23	TRUE	2020-03-11	21	2020-03-11	2020-03-09	2020-03-14	2020-03-13	Title IV postsecondary institution	Degree-granting	10,000 to 19,999	1 Main Street	77002-1014	Institution is part of a multi-institution or multi-campus organization	TX - University of Houston System	No	No	TX, District 18	1	3	-95.3593	29.7661	Public	Not applicable	Yes	1	City: Large	Postbaccalaureate: Business-dominant, with Arts & Sciences	Four-year, medium, primarily nonresidential	6332
225511	University of Houston	Texas	3	7	www.uh.edu/	TRUE	2020-03-11	21			#N/A	TRUE	TRUE	2020-03-11	21	2020-03-23	TRUE	TRUE	2020-03-24	410	TRUE	2020-03-09	12	2020-03-09	2020-03-09	2020-03-14	2020-03-13	Title IV postsecondary institution	Degree-granting	20,000 and above	212 E. Cullen Building	77204-2018	Institution is part of a multi-institution or multi-campus organization	TX - University of Houston System	No	No	TX, District 18	1	3	-95.3435	29.7204	Public	Not applicable	Yes	3	City: Large	Research Doctoral: Comprehensive programs, no medical/veterinary school	Four-year, large, primarily nonresidential	33608
225627	University of the Incarnate Word	Texas	3	7	www.uiw.edu	TRUE	2020-03-18	83	TRUE	2020-03-23	352	TRUE	TRUE	2020-03-11	21	2020-03-23	TRUE	TRUE	2020-03-17	64	FALSE		#N/A		2020-03-09	2020-03-14	2020-03-13	Title IV postsecondary institution	Degree-granting	5,000 to 9,999	4301 Broadway	78209	Institution is NOT part of a multi-institution or multi-campus organization	Not applicable	Yes	No	TX, District 21	3	3	-98.4658	29.4671	Private not-for-profit (religious affiliation)	Roman Catholic	Yes	3	City: Large	Research Doctoral: Professional-dominant	Four-year, medium, primarily nonresidential	6214
226091	Lamar University	Texas	3	7	www.lamar.edu	TRUE	2020-03-19	143	FALSE		#N/A	TRUE	TRUE	2020-03-12	23	2020-03-23	FALSE	TRUE	2020-03-12	23	TRUE	2020-03-06	5	2020-03-06	2020-03-16	2020-03-19	2020-03-13	Title IV postsecondary institution	Degree-granting	10,000 to 19,999	4400 MLK Blvd	77705	Institution is part of a multi-institution or multi-campus organization	TX - Texas State University System	No	No	TX, District 14	3	3	-94.0722	30.0427	Public	Not applicable	Yes	2	City: Midsize	Research Doctoral: Professional-dominant	Four-year, medium, primarily residential	6457
226152	Texas A & M International University	Texas	3	7	www.tamiu.edu/	TRUE	2020-03-13	39	TRUE	2020-03-13	39	TRUE	TRUE	2020-03-12	23	2020-03-30	TRUE	FALSE	2020-03-25	974	TRUE	2020-03-06	5	2020-03-06	2020-03-16	2020-03-20	2020-03-13	Title IV postsecondary institution	Degree-granting	5,000 to 9,999	5201 University Blvd	78041-1900	Institution is part of a multi-institution or multi-campus organization	TX - Texas A&M University System	No	No	TX, District 28	1	3	-99.436	27.5712	Public	Not applicable	Yes	2	City: Large	Research Doctoral: Single program-Other	Four-year, medium, primarily nonresidential	5382
226806	Midland College	Texas	3	7	www.midland.edu	TRUE	2020-03-20	194			#N/A	TRUE	TRUE	2020-03-20	194	2020-03-23		FALSE		#N/A			#N/A		2020-03-09	2020-03-13	2020-03-13	Title IV postsecondary institution	Degree-granting	5,000 to 9,999	3600 N Garfield	79705	Institution is NOT part of a multi-institution or multi-campus organization	Not applicable	No	No	TX, District 11	3	3	-102.106	32.0296	Public	Not applicable	Implied no	1	City: Midsize	Not classified (Exclusively Undergraduate)	Four-year, small, primarily nonresidential	1584
226833	Midwestern State University	Texas	3	7	www.mwsu.edu	TRUE	2020-03-23	352	TRUE	2020-03-23	352	TRUE	TRUE	2020-03-12	23	2020-03-25	TRUE	TRUE	2020-03-12	23	FALSE		#N/A		2020-03-16	2020-03-20	2020-03-13	Title IV postsecondary institution	Degree-granting	5,000 to 9,999	3410 Taft Blvd	76308-2099	Institution is NOT part of a multi-institution or multi-campus organization	Not applicable	No	No	TX, District 13	3	3	-98.5194	33.8748	Public	Not applicable	Yes	2	City: Midsize	Postbaccalaureate: Comprehensive programs	Four-year, medium, primarily residential	4520
227216	University of North Texas	Texas	3	7	www.unt.edu	TRUE	2020-03-17	64	TRUE	2020-03-22	334	TRUE	TRUE	2020-03-12	23	2020-03-23	TRUE	TRUE	2020-03-12	23	TRUE	2020-03-12	23	2020-03-12	2020-03-09	2020-03-13	2020-03-13	Title IV postsecondary institution	Degree-granting	20,000 and above	1501 W.Chestnut Ave.	76203-1277	Institution is part of a multi-institution or multi-campus organization	TX - University of North Texas System	No	No	TX, District 26	3	3	-97.1484	33.2112	Public	Not applicable	Yes	5	City: Midsize	Research Doctoral: Comprehensive programs, no medical/veterinary school	Four-year, large, primarily nonresidential	28441
227368	The University of Texas Rio Grande Valley	Texas	3	7	www.utrgv.edu	TRUE	2020-03-20	194	TRUE	2020-03-23	352	FALSE	TRUE	2020-03-12	23	2020-03-23	TRUE	TRUE	2020-03-24	410	TRUE	2020-03-12	23	2020-03-12	2020-03-09	2020-03-14	2020-03-13	Title IV postsecondary institution	Degree-granting	20,000 and above	1201 W University Dr	78539-2999	Institution is part of a multi-institution or multi-campus organization	TX - The University of Texas System	Yes	Yes	TX, District 15	1	3	-98.1736	26.3068	Public	Not applicable	Yes	1	City: Small	Research Doctoral: Professional-dominant	Four-year, large, primarily nonresidential	20372
227526	Prairie View A & M University	Texas	3	7	www.pvamu.edu	TRUE	2020-03-19	143	TRUE	2020-03-24	410	TRUE	TRUE	2020-03-11	21	2020-03-23	TRUE	TRUE	2020-03-11	21	TRUE	2020-03-10	13	2020-03-10	2020-03-12	2020-03-13	2020-03-13	Title IV postsecondary institution	Degree-granting	5,000 to 9,999	FM 1098 Road & University Drive	77446	Institution is part of a multi-institution or multi-campus organization	TX - Texas A&M University System	No	No	TX, District 10	3	3	-95.9895	30.0924	Public	Not applicable	Yes	0	Town: Distant	Research Doctoral: Professional-dominant	Four-year, medium, highly residential	8427
227757	Rice University	Texas	3	7	www.rice.edu	TRUE	2020-03-17	64	TRUE	2020-03-23	352	TRUE	TRUE	2020-03-12	23	2020-03-23	TRUE	TRUE	2020-03-12	23	TRUE	2020-03-06	5	2020-03-06	2020-03-14	2020-03-22	2020-03-13	Title IV postsecondary institution	Degree-granting	5,000 to 9,999	6100 S Main St	77005-1827	Institution is NOT part of a multi-institution or multi-campus organization	Not applicable	No	No	TX, District 02	3	3	-95.402	29.7179	Private not-for-profit (no religious affiliation)	Not applicable	Yes	14	City: Large	Research Doctoral: Comprehensive programs, no medical/veterinary school	Four-year, medium, highly residential	6765
227881	Sam Houston State University	Texas	3	7	www.shsu.edu/	FALSE		#N/A	FALSE		#N/A	TRUE	TRUE	2020-03-12	23	2020-03-23	TRUE	TRUE	2020-03-23	352	TRUE	2020-03-15	56	2020-03-15	2020-03-09	2020-03-13	2020-03-13	Title IV postsecondary institution	Degree-granting	20,000 and above	1806 Ave J	77340	Institution is part of a multi-institution or multi-campus organization	TX - Texas State University System	No	No	TX, District 08	3	3	-95.5462	30.7147	Public	Not applicable	Yes	0	Town: Distant	Research Doctoral: Professional-dominant	Four-year, large, primarily nonresidential	15745
228246	Southern Methodist University	Texas	3	7	www.smu.edu	TRUE	2020-03-17	64	TRUE	2020-03-17	64	TRUE	TRUE	2020-03-12	23	2020-03-23	FALSE	TRUE	2020-03-12	23	TRUE	2020-03-02	0	2020-03-02	2020-03-16	2020-03-22	2020-03-13	Title IV postsecondary institution	Degree-granting	10,000 to 19,999	6425 Boaz St	75275-0221	Institution is NOT part of a multi-institution or multi-campus organization	Not applicable	No	No	TX, District 32	1	3	-96.7834	32.8436	Private not-for-profit (religious affiliation)	United Methodist	Yes	5	Suburb: Large	Research Doctoral: Comprehensive programs, no medical/veterinary school	Four-year, medium, highly residential	8895
228431	Stephen F Austin State University	Texas	3	7	www.sfasu.edu	TRUE	2020-03-27	1731	FALSE		#N/A	TRUE	TRUE	2020-03-12	23	2020-03-18	TRUE	TRUE	2020-03-12	23	TRUE	2020-03-12	23	2020-03-16	2020-03-07	2020-03-15	2020-03-13	Title IV postsecondary institution	Degree-granting	10,000 to 19,999	2008 Alumni Drive, Rusk 206	75961	Institution is NOT part of a multi-institution or multi-campus organization	Not applicable	No	No	TX, District 01	3	3	-94.6491	31.6211	Public	Not applicable	Yes	0	Town: Remote	Research Doctoral: Professional-dominant	Four-year, large, primarily residential	9914
228459	Texas State University	Texas	3	7	www.txstate.edu	TRUE	2020-03-16	57	TRUE	2020-03-23	352	TRUE	TRUE	2020-03-12	23	2020-03-30	TRUE	TRUE	2020-03-19	143	TRUE	2020-03-06	5	2020-03-06	2020-03-16	2020-03-20	2020-03-13	Title IV postsecondary institution	Degree-granting	20,000 and above	601 University Dr	78666	Institution is part of a multi-institution or multi-campus organization	TX - Texas State University System	No	No	TX, District 35	1	3	-97.943	29.8889	Public	Not applicable	Yes	0	Suburb: Small	Research Doctoral: Professional-dominant	Four-year, large, primarily nonresidential	30584
228529	Tarleton State University	Texas	3	7	www.tarleton.edu	TRUE	2020-03-16	57	TRUE	2020-03-18	83	TRUE	TRUE	2020-03-11	21	2020-03-23	TRUE	FALSE	2020-03-24	410	TRUE	2020-03-04	1	2020-03-04	2020-03-12	2020-03-13	2020-03-13	Title IV postsecondary institution	Degree-granting	10,000 to 19,999	1333 W. Washington	76401-0000	Institution is part of a multi-institution or multi-campus organization	TX - Texas A&M University System	No	No	TX, District 25	3	3	-98.2149	32.215	Public	Not applicable	Yes	0	Town: Remote	Research Doctoral: Single program-Education	Four-year, large, primarily residential	8735
228705	Texas A & M University-Kingsville	Texas	3	7	WWW.TAMUK.EDU	TRUE	2020-03-23	352	TRUE	2020-03-27	1731	TRUE	TRUE	2020-03-17	64	2020-03-23	TRUE	FALSE		#N/A	TRUE	2020-03-05	1	2020-03-05	2020-03-09	2020-03-13	2020-03-13	Title IV postsecondary institution	Degree-granting	5,000 to 9,999	955 University Blvd	78363	Institution is part of a multi-institution or multi-campus organization	TX - Texas A&M University System	No	No	TX, District 34	1	3	-97.8824	27.5252	Public	Not applicable	Yes	1	Town: Distant	Research Doctoral: Professional-dominant	Four-year, medium, primarily residential	5980
228723	Texas A & M University-College Station	Texas	3	7	www.tamu.edu	TRUE	2020-03-13	39	TRUE	2020-03-24	410	TRUE	TRUE	2020-03-12	23	2020-03-23	TRUE	TRUE	2020-03-23	352	TRUE	2020-03-19	143	2020-03-19	2020-03-09	2020-03-13	2020-03-13	Title IV postsecondary institution	Degree-granting	20,000 and above	JKW Administration Building, Suite 200	77843-1248	Institution is part of a multi-institution or multi-campus organization	TX - Texas A&M University System	Yes	No	TX, District 17	3	3	-96.3365	30.6187	Public	Not applicable	Yes	1	City: Midsize	Research Doctoral: Comprehensive programs, with medical/veterinary school	Four-year, large, primarily residential	59220
228769	The University of Texas at Arlington	Texas	3	7	WWW.UTA.EDU	TRUE	2020-03-14	51	TRUE	2020-03-24	410	TRUE	TRUE	2020-03-12	23	2020-03-23	TRUE	TRUE	2020-03-13	39	TRUE	2020-03-12	23	2020-03-12	2020-03-09	2020-03-15	2020-03-13	Title IV postsecondary institution	Degree-granting	20,000 and above	701 S. Nedderman Dr.	76013	Institution is part of a multi-institution or multi-campus organization	TX - The University of Texas System	No	No	TX, District 06	3	3	-97.113	32.7297	Public	Not applicable	Yes	4	City: Large	Research Doctoral: Comprehensive programs, no medical/veterinary school	Four-year, large, primarily residential	23870
228778	The University of Texas at Austin	Texas	3	7	www.utexas.edu	TRUE	2020-03-13	39	TRUE	2020-03-24	410	TRUE	TRUE	2020-03-17	64	2020-03-30	TRUE	TRUE	2020-03-17	64	TRUE	2020-03-12	23	2020-03-12	2020-03-16	2020-03-21	2020-03-13	Title IV postsecondary institution	Degree-granting	20,000 and above	110 Inner Campus Drive	78712	Institution is part of a multi-institution or multi-campus organization	TX - The University of Texas System	Yes	Yes	TX, District 25	3	3	-97.7383	30.2828	Public	Not applicable	Yes	3	City: Large	Research Doctoral: Comprehensive programs, with medical/veterinary school	Four-year, large, primarily nonresidential	48542
228787	The University of Texas at Dallas	Texas	3	7	www.utdallas.edu	TRUE	2020-03-13	39	TRUE	2020-03-27	1731	FALSE	TRUE	2020-03-12	23	2020-03-30	TRUE	TRUE	2020-03-17	64	TRUE	2020-03-09	12	2020-03-09	2020-03-16	2020-03-22	2020-03-13	Title IV postsecondary institution	Degree-granting	20,000 and above	800 West Campbell Road	75080-3021	Institution is part of a multi-institution or multi-campus organization	TX - The University of Texas System	No	No	TX, District 32	1	3	-96.7497	32.9847	Public	Not applicable	Yes	3	City: Midsize	Research Doctoral: Comprehensive programs, no medical/veterinary school	Four-year, large, primarily residential	22708
228796	The University of Texas at El Paso	Texas	3	7	www.utep.edu	TRUE	2020-03-24	410	TRUE	2020-03-24	410	TRUE	TRUE	2020-03-13	39	2020-03-30	TRUE	TRUE		#N/A	TRUE	2020-03-12	23	2020-03-12	2020-03-16	2020-03-20	2020-03-13	Title IV postsecondary institution	Degree-granting	20,000 and above	500 W. University Ave	79968-0691	Institution is part of a multi-institution or multi-campus organization	TX - The University of Texas System	No	No	TX, District 16	1	3	-106.504	31.7702	Public	Not applicable	Yes	5	City: Large	Research Doctoral: Comprehensive programs, no medical/veterinary school	Four-year, large, primarily nonresidential	15431
228802	The University of Texas at Tyler	Texas	3	7	www.uttyler.edu/	TRUE	2020-03-17	64	TRUE	2020-03-27	1731	TRUE	TRUE	2020-03-17	64	2020-03-23	TRUE	TRUE	2020-03-11	21	TRUE	2020-03-06	5	2020-03-06	2020-03-09	2020-03-14	2020-03-13	Title IV postsecondary institution	Degree-granting	10,000 to 19,999	3900 University Blvd	75799-6699	Institution is part of a multi-institution or multi-campus organization	TX - The University of Texas System	No	No	TX, District 01	3	3	-95.2543	32.3158	Public	Not applicable	Yes	5	City: Midsize	Research Doctoral: Professional-dominant	Four-year, medium, primarily nonresidential	5486
228875	Texas Christian University	Texas	3	7	www.tcu.edu/	TRUE	2020-03-24	410	TRUE	2020-03-24	410	TRUE	TRUE	2020-03-11	21	2020-03-23	TRUE	TRUE	2020-03-11	21	TRUE	2020-03-11	21	2020-03-11	2020-03-07	2020-03-15	2020-03-13	Title IV postsecondary institution	Degree-granting	10,000 to 19,999	2800 S University Dr	76129	Institution is NOT part of a multi-institution or multi-campus organization	Not applicable	No	No	TX, District 12	3	3	-97.3648	32.7096	Private not-for-profit (religious affiliation)	Christian Church (Disciples of Christ)	Yes	5	City: Large	Research Doctoral: Comprehensive programs, no medical/veterinary school	Four-year, large, primarily residential	10486
229018	The University of Texas of the Permian Basin	Texas	3	7	www.utpb.edu	TRUE	2020-03-22	334	TRUE	2020-03-22	334	TRUE	TRUE	2020-03-12	23	2020-03-23	TRUE	TRUE	2020-03-14	51	TRUE	2020-03-15	56	2020-03-15	2020-03-11	2020-03-15	2020-03-13	Title IV postsecondary institution	Degree-granting	5,000 to 9,999	4901 E University	79762-0001	Institution is part of a multi-institution or multi-campus organization	TX - The University of Texas System	No	No	TX, District 11	3	3	-102.33	31.8895	Public	Not applicable	Yes	3	City: Midsize	Postbaccalaureate: Comprehensive programs	Four-year, medium, primarily residential	2148
229027	The University of Texas at San Antonio	Texas	3	7	www.utsa.edu/	TRUE	2020-03-17	64	TRUE	2020-03-23	352	TRUE	TRUE	2020-03-11	21	2020-03-23	TRUE	TRUE	2020-03-11	21	TRUE	2020-03-13	39	2020-03-13	2020-03-09	2020-03-14	2020-03-13	Title IV postsecondary institution	Degree-granting	20,000 and above	One UTSA Circle	78249-1644	Institution is part of a multi-institution or multi-campus organization	TX - The University of Texas System	No	No	TX, District 20	1	3	-98.6207	29.5837	Public	Not applicable	Yes	1	City: Large	Research Doctoral: Comprehensive programs, no medical/veterinary school	Four-year, large, primarily nonresidential	24415
229063	Texas Southern University	Texas	3	7	www.tsu.edu	TRUE	2020-03-15	56	TRUE	2020-03-16	57	TRUE	TRUE	2020-03-12	23	2020-03-23	TRUE	TRUE	2020-03-12	23	TRUE	2020-03-12	23	2020-03-12	2020-03-16	2020-03-21	2020-03-13	Title IV postsecondary institution	Degree-granting	5,000 to 9,999	3100 Cleburne St	77004	Institution is NOT part of a multi-institution or multi-campus organization	Not applicable	No	No	TX, District 18	1	3	-95.3611	29.721	Public	Not applicable	Yes	1	City: Large	Research Doctoral: Professional-dominant	Four-year, medium, primarily nonresidential	8027
229115	Texas Tech University	Texas	3	7	www.ttu.edu	TRUE	2020-03-16	57	TRUE	2020-03-17	64	TRUE	TRUE	2020-03-12	23	2020-03-30	TRUE	TRUE	2020-03-17	64	TRUE	2020-03-09	12	2020-03-09	2020-03-14	2020-03-22	2020-03-13	Title IV postsecondary institution	Degree-granting	20,000 and above	Broadway and University Avenue	79409-5005	Institution is part of a multi-institution or multi-campus organization	TX - Texas Tech University System	No	No	TX, District 19	3	3	-101.875	33.5834	Public	Not applicable	Yes	2	City: Large	Research Doctoral: Comprehensive programs, no medical/veterinary school	Four-year, large, primarily residential	31495
229179	Texas Woman's University	Texas	3	7	www.twu.edu	TRUE	2020-03-23	352	TRUE	2020-03-24	410	TRUE	TRUE	2020-03-13	39	2020-03-23	TRUE	TRUE	2020-03-17	64	TRUE	2020-03-13	39	2020-03-13	2020-03-09	2020-03-15	2020-03-13	Title IV postsecondary institution	Degree-granting	10,000 to 19,999	304 Administration Dr	76204	Institution is NOT part of a multi-institution or multi-campus organization	Not applicable	No	No	TX, District 26	3	3	-97.1278	33.2262	Public	Not applicable	Yes	0	City: Midsize	Research Doctoral: Comprehensive programs, no medical/veterinary school	Four-year, large, primarily nonresidential	9001
229337	Texas Tech University Health Sciences Center	Texas	3	7	https://www.ttuhsc.edu	TRUE	2020-03-15	56	TRUE	2020-03-25	974	FALSE	TRUE	2020-03-12	23	2020-03-30	TRUE	FALSE		#N/A	TRUE	2020-03-09	12	2020-03-09	2020-03-16	2020-03-20	2020-03-13	Title IV postsecondary institution	Degree-granting	5,000 to 9,999	3601 4th Street	79430	Institution is part of a multi-institution or multi-campus organization	TX - Texas Tech University System	Yes	Yes	TX, District 19	3	3	-101.892	33.5893	Public	Not applicable	Implied no	0	City: Large	Research Doctoral: Professional-dominant	Four-year, medium, primarily nonresidential	3521
229814	West Texas A & M University	Texas	3	7	www.wtamu.edu	TRUE	2020-03-23	352	TRUE	2020-03-30	2877	TRUE	TRUE	2020-03-12	23	2020-03-25	TRUE	TRUE	2020-03-12	23	TRUE	2020-03-13	39	2020-03-13	2020-03-16	2020-03-20	2020-03-13	Title IV postsecondary institution	Degree-granting	10,000 to 19,999	2501 4th Ave	79016-0001	Institution is part of a multi-institution or multi-campus organization	TX - Texas A&M University System	No	No	TX, District 13	3	3	-101.915	34.9828	Public	Not applicable	Yes	2	Town: Fringe	Research Doctoral: Single program-Other	Four-year, medium, primarily residential	6113
230038	Brigham Young University-Provo	Utah	4	8	www.byu.edu	FALSE		#N/A	FALSE		#N/A	TRUE	TRUE	2020-03-12	4	2020-03-18	TRUE	TRUE	2020-03-12	4	TRUE		#N/A		2020-03-20	2020-03-22	2020-03-06	Title IV postsecondary institution	Degree-granting	20,000 and above	Main Campus	84602	Institution is NOT part of a multi-institution or multi-campus organization	Not applicable	No	No	UT, District 03	3	3	-111.649	40.2509	Private not-for-profit (religious affiliation)	Latter Day Saints (Mormon Church)	Yes	2	City: Midsize	Research Doctoral: STEM-dominant	Four-year, large, primarily nonresidential	30162
230171	Dixie State University	Utah	4	8	dixie.edu/	TRUE	2020-03-21	136	TRUE	2020-03-24	299	TRUE	TRUE	2020-03-12	4	2020-03-23	FALSE	TRUE	2020-03-12	4	TRUE	2020-03-11	2	2020-03-11	2020-03-16	2020-03-20	2020-03-06	Title IV postsecondary institution	Degree-granting	5,000 to 9,999	225 S University Avenue	84770-3876	Institution is part of a multi-institution or multi-campus organization	UT - Utah System of Higher Education	No	No	UT, District 02	3	3	-113.566	37.1028	Public	Not applicable	Yes	0	City: Small	Not classified (Exclusively Undergraduate)	Four-year, medium, primarily nonresidential	6125
230603	Southern Utah University	Utah	4	8	https://www.suu.edu/	TRUE	2020-03-16	39	TRUE		#N/A	TRUE	TRUE	2020-03-12	4	2020-03-23	FALSE	FALSE		#N/A	TRUE	2020-03-04	0	2020-03-04	2020-03-14	2020-03-22	2020-03-06	Title IV postsecondary institution	Degree-granting	10,000 to 19,999	351 West University Blvd	84720	Institution is part of a multi-institution or multi-campus organization	UT - Utah System of Higher Education	No	No	UT, District 02	3	3	-113.07	37.6746	Public	Not applicable	Yes	4	Town: Remote	Postbaccalaureate: Education-dominant, with Arts & Sciences	Four-year, medium, primarily nonresidential	7034
230728	Utah State University	Utah	4	8	www.usu.edu	TRUE	2020-03-19	78	TRUE	2020-03-30	806	TRUE	TRUE	2020-03-12	4	2020-03-18	TRUE	TRUE	2020-03-16	39	TRUE	2020-03-11	2	2020-03-11	2020-03-02	2020-03-06	2020-03-06	Title IV postsecondary institution	Degree-granting	20,000 and above	Old Main Hill	84322-1400	Institution is part of a multi-institution or multi-campus organization	UT - Utah System of Higher Education	Yes	No	UT, District 01	3	3	-111.814	41.7407	Public	Not applicable	Yes	1	City: Small	Research Doctoral: Comprehensive programs, with medical/veterinary school	Four-year, large, primarily nonresidential	18490
230728	Utah State University	Utah	4	8	www.usu.edu	TRUE	2020-03-19	78	TRUE	2020-03-30	806	TRUE	TRUE	2020-03-12	4	2020-03-18	TRUE	TRUE	2020-03-16	39	TRUE	2020-03-11	2	2020-03-11	2020-03-02	2020-03-06	2020-03-06	Title IV postsecondary institution	Degree-granting	20,000 and above	Old Main Hill	84322-1400	Institution is part of a multi-institution or multi-campus organization	UT - Utah System of Higher Education	Yes	No	UT, District 01	3	3	-111.814	41.7407	Public	Not applicable	Yes	1	City: Small	Research Doctoral: Comprehensive programs, with medical/veterinary school	Four-year, large, primarily nonresidential	18490
230737	Utah Valley University	Utah	4	8	www.uvu.edu	TRUE	2020-03-13	6	TRUE	2020-03-17	51	TRUE	TRUE	2020-03-12	4	2020-03-23	TRUE	FALSE		#N/A	TRUE	2020-03-12	4	2020-03-12	2020-03-16	2020-03-21	2020-03-06	Title IV postsecondary institution	Degree-granting	20,000 and above	800 W University Parkway	84058-5999	Institution is part of a multi-institution or multi-campus organization	UT - Utah System of Higher Education	No	No	UT, District 03	3	3	-111.716	40.2811	Public	Not applicable	Yes	1	City: Small	Postbaccalaureate: Business-dominant, with other professional programs	Four-year, large, primarily nonresidential	19451
230764	University of Utah	Utah	4	8	www.utah.edu	TRUE	2020-03-15	28	TRUE	2020-03-20	112	TRUE	TRUE	2020-03-12	4	2020-03-18	TRUE	TRUE	2020-03-12	4	TRUE	2020-03-12	4	2020-03-12	2020-03-08	2020-03-15	2020-03-06	Title IV postsecondary institution	Degree-granting	20,000 and above	201 Presidents Circle, ROOM 201	84112-9008	Institution is part of a multi-institution or multi-campus organization	UT - Utah System of Higher Education	Yes	Yes	UT, District 02	3	3	-111.846	40.7625	Public	Not applicable	Yes	4	City: Midsize	Research Doctoral: Comprehensive programs, with medical/veterinary school	Four-year, large, primarily nonresidential	24865
230782	Weber State University	Utah	4	8	www.weber.edu	TRUE	2020-03-15	28	TRUE	2020-03-15	28	TRUE	TRUE	2020-03-12	4	2020-03-18	TRUE	TRUE	2020-03-12	4	TRUE	2020-03-12	4	2020-03-12	2020-03-02	2020-03-06	2020-03-06	Title IV postsecondary institution	Degree-granting	20,000 and above	3850 Dixon Parkway Dr. Dept. 1031	84408-1031	Institution is part of a multi-institution or multi-campus organization	UT - Utah System of Higher Education	No	No	UT, District 01	3	3	-111.945	41.1926	Public	Not applicable	Yes	1	City: Small	Postbaccalaureate: Other-dominant, with Arts & Sciences	Four-year, large, primarily nonresidential	11774
231174	University of Vermont	Vermont	1	1	www.uvm.edu	TRUE	2020-03-16	17	TRUE	2020-03-25	160	TRUE	TRUE	2020-03-11	2	2020-03-18	TRUE	TRUE	2020-03-11	2	TRUE	2020-03-13	5	2020-03-13	2020-03-09	2020-03-13	2020-03-13	Title IV postsecondary institution	Degree-granting	10,000 to 19,999	85 S Prospect St	05405-0160	Institution is NOT part of a multi-institution or multi-campus organization	Not applicable	Yes	No	VT, District 00	1	3	-73.1966	44.4773	Public	Not applicable	Yes	1	City: Small	Research Doctoral: STEM-dominant	Four-year, large, highly residential	11941
231624	College of William and Mary	Virginia	3	5	www.wm.edu	TRUE	2020-03-16	51	TRUE	2020-03-16	51	TRUE	TRUE	2020-03-11	9	2020-03-23	TRUE	TRUE	2020-03-19	94	TRUE	2020-03-11	9	2020-03-12	2020-03-07	2020-03-15	2020-03-12	Title IV postsecondary institution	Degree-granting	5,000 to 9,999	200 Richmond Road	23187-8795	Institution is NOT part of a multi-institution or multi-campus organization	Not applicable	No	No	VA, District 02	1	1	-76.7082	37.2695	Public	Not applicable	Yes	6	Suburb: Small	Research Doctoral: Comprehensive programs, no medical/veterinary school	Four-year, medium, highly residential	7986
231651	Regent University	Virginia	3	5	www.regent.edu	FALSE		#N/A	FALSE		#N/A	TRUE	TRUE	2020-03-14	30	2020-03-16	FALSE	TRUE	2020-03-14	30	FALSE		#N/A		2020-03-09	2020-03-15	2020-03-12	Title IV postsecondary institution	Degree-granting	5,000 to 9,999	1000 Regent University Dr	23464	Institution is NOT part of a multi-institution or multi-campus organization	Not applicable	No	No	VA, District 02	1	1	-76.1946	36.8012	Private not-for-profit (no religious affiliation)	Not applicable	Yes	0	City: Large	Research Doctoral: Professional-dominant	Four-year, medium, primarily nonresidential	3628
232186	George Mason University	Virginia	3	5	https://www2.gmu.edu/	TRUE	2020-03-13	30	TRUE	2020-03-25	391	TRUE	TRUE	2020-03-11	9	2020-03-23	TRUE	TRUE	2020-03-11	9	TRUE	2020-03-05	0	2020-03-06	2020-03-09	2020-03-13	2020-03-12	Title IV postsecondary institution	Degree-granting	20,000 and above	4400 University Dr	22030-4444	Institution is NOT part of a multi-institution or multi-campus organization	Not applicable	No	No	VA, District 11	1	1	-77.3074	38.83	Public	Not applicable	Yes	2	Suburb: Large	Research Doctoral: Comprehensive programs, no medical/veterinary school	Four-year, large, primarily residential	25710
232423	James Madison University	Virginia	3	5	www.jmu.edu/	TRUE	2020-03-15	45	TRUE	2020-03-19	94	TRUE	TRUE	2020-03-11	9	2020-03-23	TRUE	TRUE	2020-03-11	9	TRUE	2020-03-18	77	2020-03-18	2020-03-09	2020-03-13	2020-03-12	Title IV postsecondary institution	Degree-granting	20,000 and above	800 South Main Street	22807	Institution is NOT part of a multi-institution or multi-campus organization	Not applicable	No	No	VA, District 06	3	1	-78.8705	38.4363	Public	Not applicable	Yes	1	City: Small	Research Doctoral: STEM-dominant	Four-year, large, primarily residential	19914
232557	Liberty University	Virginia	3	5	www.liberty.edu	FALSE		#N/A	FALSE		#N/A	TRUE	TRUE	2020-03-19	94	2020-03-23	FALSE	FALSE		#N/A	TRUE	2020-03-10	8	2020-03-10	2020-03-16	2020-03-20	2020-03-12	Title IV postsecondary institution	Degree-granting	20,000 and above	1971 University Blvd	24515	Institution is NOT part of a multi-institution or multi-campus organization	Not applicable	Yes	No	VA, District 06	3	1	-79.1822	37.3502	Private not-for-profit (religious affiliation)	Evangelical Christian	Yes	1	City: Small	Research Doctoral: Professional-dominant	Four-year, large, primarily nonresidential	41809
232937	Norfolk State University	Virginia	3	5	www.nsu.edu	TRUE	2020-03-16	51	TRUE	2020-03-30	1020	TRUE	TRUE	2020-03-11	9	2020-03-23	TRUE	TRUE	2020-03-16	51	TRUE	2020-03-11	9	2020-03-11	2020-03-09	2020-03-15	2020-03-12	Title IV postsecondary institution	Degree-granting	5,000 to 9,999	700 Park Avenue	23504-8000	Institution is NOT part of a multi-institution or multi-campus organization	Not applicable	No	No	VA, District 03	1	1	-76.2614	36.8484	Public	Not applicable	Yes	0	City: Midsize	Research Doctoral: Single program-Other	Four-year, medium, highly residential	4507
232982	Old Dominion University	Virginia	3	5	www.odu.edu	TRUE	2020-03-13	30	TRUE	2020-03-23	254	TRUE	TRUE	2020-03-11	9	2020-03-23	TRUE	TRUE	2020-03-11	9	TRUE	2020-03-10	8	2020-03-10	2020-03-09	2020-03-13	2020-03-12	Title IV postsecondary institution	Degree-granting	20,000 and above	5115 Hampton Blvd	23529	Institution is NOT part of a multi-institution or multi-campus organization	Not applicable	No	No	VA, District 03	1	1	-76.3067	36.8864	Public	Not applicable	Yes	1	City: Midsize	Research Doctoral: Comprehensive programs, no medical/veterinary school	Four-year, large, primarily nonresidential	16605
233277	Radford University	Virginia	3	5	https://www.radford.edu	TRUE	2020-03-13	30	TRUE	2020-03-13	30	TRUE	TRUE	2020-03-10	8	2020-03-23	TRUE	TRUE	2020-03-11	9	TRUE	2020-03-12	17	2020-03-12	2020-03-09	2020-03-13	2020-03-12	Title IV postsecondary institution	Degree-granting	5,000 to 9,999	801 East Main St.	24142	Institution is NOT part of a multi-institution or multi-campus organization	Not applicable	No	No	VA, District 09	3	1	-80.5497	37.1369	Public	Not applicable	Yes	1	City: Small	Postbaccalaureate: Education-dominant, with Arts & Sciences	Four-year, medium, primarily residential	8090
233921	Virginia Polytechnic Institute and State University	Virginia	3	5	WWW.VT.EDU	TRUE	2020-03-15	45	TRUE	2020-04-01	1484	TRUE	TRUE	2020-03-11	9	2020-03-23	TRUE	TRUE	2020-03-11	9	TRUE	2020-03-11	9	2020-03-11	2020-03-07	2020-03-15	2020-03-12	Title IV postsecondary institution	Degree-granting	20,000 and above	210 Burruss Hall, 800 Drillfield Dr.	24061-0131	Institution is NOT part of a multi-institution or multi-campus organization	Not applicable	Yes	No	VA, District 09	3	1	-80.4237	37.229	Public	Not applicable	Yes	7	City: Small	Research Doctoral: Comprehensive programs, with medical/veterinary school	Four-year, large, primarily residential	31972
234030	Virginia Commonwealth University	Virginia	3	5	https://www.vcu.edu/	TRUE	2020-03-13	30	TRUE	2020-03-23	254	TRUE	TRUE	2020-03-11	9	2020-03-23	TRUE	TRUE	2020-03-18	77	TRUE	2020-03-11	9	2020-03-11	2020-03-09	2020-03-13	2020-03-12	Title IV postsecondary institution	Degree-granting	20,000 and above	910 W Franklin St	23284-2512	Institution is NOT part of a multi-institution or multi-campus organization	Not applicable	Yes	Yes	VA, District 04	1	1	-77.4527	37.5496	Public	Not applicable	Yes	2	City: Midsize	Research Doctoral: Comprehensive programs, with medical/veterinary school	Four-year, large, primarily nonresidential	25301
234076	University of Virginia-Main Campus	Virginia	3	5	www.virginia.edu	TRUE	2020-03-14	30	TRUE	2020-03-20	114	TRUE	TRUE	2020-03-11	9	2020-03-19	TRUE	TRUE	2020-03-11	9	TRUE	2020-03-03	0	2020-03-03	2020-03-07	2020-03-15	2020-03-12	Title IV postsecondary institution	Degree-granting	20,000 and above	1827 University Avenue	22903-2628	Institution is NOT part of a multi-institution or multi-campus organization	Not applicable	Yes	Yes	VA, District 05	3	1	-78.5034	38.0357	Public	Not applicable	Yes	4	Suburb: Small	Research Doctoral: Comprehensive programs, with medical/veterinary school	Four-year, large, primarily residential	22509
234669	Bellevue College	Washington	4	9	https://bellevuecollege.edu	TRUE	2020-03-16	3107	TRUE	2020-03-16	3107	TRUE	TRUE	2020-03-12	1921	2020-03-17	TRUE	FALSE		#N/A	FALSE		#N/A		2020-03-21	2020-03-31	2020-02-29	Title IV postsecondary institution	Degree-granting	10,000 to 19,999	3000 Landerholm Cir SE	98007-6484	Institution is part of a multi-institution or multi-campus organization	WA - Washington State Board for Community and Technical Colleges	No	No	WA, District 09	1	1	-122.15	47.584	Public	Not applicable	Yes	0	City: Midsize	Not classified (Exclusively Undergraduate)	Four-year, medium, primarily nonresidential	6866
234827	Central Washington University	Washington	4	9	www.cwu.edu	TRUE	2020-03-16	3107	TRUE	2020-03-16	3107	TRUE	TRUE	2020-03-10	1453	2020-03-17	TRUE	FALSE		#N/A	TRUE	2020-03-05	731	2020-03-05	2020-03-21	2020-04-07	2020-02-29	Title IV postsecondary institution	Degree-granting	10,000 to 19,999	400 East University Way	98926-7501	Institution is NOT part of a multi-institution or multi-campus organization	Not applicable	No	No	WA, District 08	1	1	-120.538	47.0027	Public	Not applicable	Yes	1	Town: Distant	Postbaccalaureate: Comprehensive programs	Four-year, large, primarily nonresidential	10568
235097	Eastern Washington University	Washington	4	9	www.ewu.edu	TRUE	2020-03-18	3810	FALSE		#N/A	TRUE	TRUE	2020-03-13	2218	2020-04-06	FALSE	TRUE	2020-03-17	3432	TRUE	2020-03-11	1665	2020-03-11	2020-03-23	2020-03-27	2020-02-29	Title IV postsecondary institution	Degree-granting	10,000 to 19,999	526 5th Street	99004-2496	Institution is NOT part of a multi-institution or multi-campus organization	Not applicable	No	No	WA, District 05	3	1	-117.584	47.4907	Public	Not applicable	Yes	0	Town: Fringe	Postbaccalaureate: Comprehensive programs	Four-year, large, primarily residential	10885
235316	Gonzaga University	Washington	4	9	https://www.gonzaga.edu	FALSE		#N/A	FALSE		#N/A	TRUE	TRUE	2020-03-12	1921	2020-03-23	TRUE	TRUE	2020-03-12	1921	FALSE		#N/A		2020-03-09	2020-03-13	2020-02-29	Title IV postsecondary institution	Degree-granting	5,000 to 9,999	E 502 Boone Ave	99258-0001	Institution is NOT part of a multi-institution or multi-campus organization	Not applicable	No	No	WA, District 05	3	1	-117.401	47.6665	Private not-for-profit (religious affiliation)	Roman Catholic	Yes	0	City: Midsize	Research Doctoral: Single program-Other	Four-year, medium, highly residential	5844
236072	North Seattle College	Washington	4	9	www.northseattle.edu	TRUE	2020-03-11	1665	TRUE	2020-03-24	5923	TRUE	TRUE	2020-03-11	1665	2020-03-16	TRUE	FALSE		#N/A	FALSE		#N/A		2020-03-30	2020-04-06	2020-02-29	Title IV postsecondary institution	Degree-granting	5,000 to 9,999	9600 College Way North	98103-3599	Institution is part of a multi-institution or multi-campus organization	WA - Washington State Board for Community and Technical Colleges	No	No	WA, District 07	1	1	-122.334	47.6984	Public	Not applicable	Yes	0	City: Large	Not classified (Exclusively Undergraduate)	Four-year, medium, primarily nonresidential	1874
236513	Seattle Central College	Washington	4	9	www.seattlecentral.edu	TRUE	2020-03-07	912	TRUE	2020-03-24	5923	TRUE	TRUE	2020-03-07	912	2020-03-10	TRUE	FALSE		#N/A	FALSE		#N/A		2020-03-25	2020-04-06	2020-02-29	Title IV postsecondary institution	Degree-granting	5,000 to 9,999	1701 Broadway Avenue	98122	Institution is part of a multi-institution or multi-campus organization	WA - Washington State Board for Community and Technical Colleges	No	No	WA, District 07	1	1	-122.321	47.6167	Public	Not applicable	Yes	0	City: Large	Not classified (Exclusively Undergraduate)	Four-year, medium, primarily nonresidential	3623
236595	Seattle University	Washington	4	9	www.seattleu.edu	TRUE	2020-03-17	3432	TRUE	2020-03-17	3432	TRUE	TRUE	2020-03-06	813	2020-03-09	FALSE	TRUE	2020-03-13	2218	TRUE	2020-03-10	1453	2020-03-10	2020-03-22	2020-03-29	2020-02-29	Title IV postsecondary institution	Degree-granting	5,000 to 9,999	900 Broadway	98122-4340	Institution is NOT part of a multi-institution or multi-campus organization	Not applicable	No	No	WA, District 09	1	1	-122.319	47.6089	Private not-for-profit (religious affiliation)	Roman Catholic	Yes	2	City: Large	Research Doctoral: Professional-dominant	Four-year, medium, primarily residential	5904
236939	Washington State University	Washington	4	9	wsu.edu/	TRUE	2020-03-18	3810	TRUE	2020-03-18	3810	TRUE	TRUE	2020-03-11	1665	2020-03-23	FALSE	TRUE	2020-03-19	4146	TRUE	2020-03-09	1237	2020-03-09	2020-03-16	2020-03-20	2020-02-29	Title IV postsecondary institution	Degree-granting	20,000 and above	French Administration Building	99164-5910	Institution is NOT part of a multi-institution or multi-campus organization	Not applicable	Yes	No	WA, District 05	3	1	-117.158	46.7304	Public	Not applicable	Yes	2	Town: Distant	Research Doctoral: Comprehensive programs, with medical/veterinary school	Four-year, large, primarily residential	26683
236948	University of Washington-Seattle Campus	Washington	4	9	www.washington.edu	TRUE	2020-03-11	1665	TRUE	2020-03-18	3810	TRUE	TRUE	2020-03-06	813	2020-03-09	FALSE	TRUE	2020-03-18	3810	TRUE	2020-03-20	4551	2020-03-20	2020-03-21	2020-03-29	2020-02-29	Title IV postsecondary institution	Degree-granting	20,000 and above	1400 NE Campus Parkway	98195-4550	Institution is part of a multi-institution or multi-campus organization	WA - University of Washington	Yes	Yes	WA, District 07	1	1	-122.305	47.6554	Public	Not applicable	Yes	16	City: Large	Research Doctoral: Comprehensive programs, with medical/veterinary school	Four-year, large, primarily residential	41872
237011	Western Washington University	Washington	4	9	www.wwu.edu	TRUE	2020-03-13	2218	TRUE	2020-03-17	3432	TRUE	TRUE	2020-03-10	1453	2020-03-11	TRUE	TRUE	2020-03-19	4146	TRUE	2020-03-12	1921	2020-03-12	2020-03-21	2020-03-30	2020-02-29	Title IV postsecondary institution	Degree-granting	10,000 to 19,999	516 High Street	98225-9008	Institution is NOT part of a multi-institution or multi-campus organization	Not applicable	No	No	WA, District 02	1	1	-122.486	48.7378	Public	Not applicable	Yes	0	City: Small	Postbaccalaureate: Comprehensive programs	Four-year, large, primarily residential	14619
237525	Marshall University	West Virginia	3	5	www.marshall.edu/	TRUE	2020-03-16	0	FALSE		#N/A	TRUE	TRUE	2020-03-11	0	2020-03-30	TRUE	TRUE	2020-03-19	2	TRUE	2020-03-05	0	2020-03-05	2020-03-23	2020-03-27	2020-03-16	Title IV postsecondary institution	Degree-granting	10,000 to 19,999	1 John Marshall Dr	25755	Institution is part of a multi-institution or multi-campus organization	WV - West Virginia Higher Education Policy Commission	Yes	No	WV, District 03	3	3	-82.429	38.4225	Public	Not applicable	Yes	1	City: Small	Research Doctoral: Professional-dominant	Four-year, large, primarily residential	9588
238032	West Virginia University	West Virginia	3	5	www.wvu.edu	TRUE	2020-03-13	0	TRUE	2020-03-20	7	TRUE	TRUE	2020-03-10	0	2020-03-30	TRUE	TRUE	2020-03-10	0	TRUE	2020-03-10	0	2020-03-10	2020-03-14	2020-03-22	2020-03-16	Title IV postsecondary institution	Degree-granting	20,000 and above	PO Box 6201	26506	Institution is part of a multi-institution or multi-campus organization	WV - West Virginia Higher Education Policy Commission	Yes	No	WV, District 01	3	3	-79.9544	39.6344	Public	Not applicable	Yes	2	City: Small	Research Doctoral: Comprehensive programs, with medical/veterinary school	Four-year, large, primarily nonresidential	23846
238616	Concordia University-Wisconsin	Wisconsin	2	3	https://www.cuw.edu	TRUE	2020-03-17	83	TRUE	2020-03-25	667	TRUE	TRUE	2020-03-11	3	2020-03-16	TRUE	TRUE	2020-03-17	83	TRUE	2020-03-11	3	2020-03-11	2020-03-14	2020-03-22	2020-03-12	Title IV postsecondary institution	Degree-granting	5,000 to 9,999	12800 N Lake Shore Dr	53097-2402	Institution is part of a multi-institution or multi-campus organization	Concordia University System	No	No	WI, District 06	3	1	-87.9155	43.2534	Private not-for-profit (religious affiliation)	Lutheran Church - Missouri Synod	Yes	0	Suburb: Large	Postbaccalaureate: Other-dominant, with Arts & Sciences	Four-year, medium, primarily residential	3722
239105	Marquette University	Wisconsin	2	3	www.marquette.edu	TRUE	2020-03-16	56	TRUE	2020-03-18	121	TRUE	TRUE	2020-03-12	9	2020-03-23	TRUE	TRUE	2020-03-12	9	TRUE	2020-03-11	3	2020-03-11	2020-03-08	2020-03-15	2020-03-12	Title IV postsecondary institution	Degree-granting	10,000 to 19,999	1250 W Wisconsin Avenue	53233	Institution is NOT part of a multi-institution or multi-campus organization	Not applicable	Yes	No	WI, District 04	1	1	-87.928	43.039	Private not-for-profit (religious affiliation)	Roman Catholic	Yes	1	City: Large	Research Doctoral: STEM-dominant	Four-year, large, highly residential	10390
240189	University of Wisconsin-Whitewater	Wisconsin	2	3	www.uww.edu	TRUE	2020-03-18	121	TRUE	2020-03-20	235	TRUE	TRUE	2020-03-12	9	2020-03-30	TRUE	TRUE	2020-03-18	121	TRUE	2020-03-12	9	2020-03-12	2020-03-23	2020-03-27	2020-03-12	Title IV postsecondary institution	Degree-granting	10,000 to 19,999	800 W Main St	53190-1790	Institution is part of a multi-institution or multi-campus organization	WI - University of Wisconsin System	No	No	WI, District 05	3	1	-88.7424	42.8356	Public	Not applicable	Yes	1	Town: Distant	Postbaccalaureate: Business-dominant, with Arts & Sciences	Four-year, large, primarily residential	10603
240268	University of Wisconsin-Eau Claire	Wisconsin	2	3	www.uwec.edu	TRUE	2020-03-15	37	TRUE	2020-03-23	466	TRUE	TRUE	2020-03-12	9	2020-04-06	TRUE	TRUE	2020-03-20	235	TRUE	2020-03-12	9	2020-03-13	2020-03-23	2020-03-27	2020-03-12	Title IV postsecondary institution	Degree-granting	10,000 to 19,999	105 Garfield Ave	54701	Institution is part of a multi-institution or multi-campus organization	WI - University of Wisconsin System	No	No	WI, District 03	1	1	-91.5019	44.7983	Public	Not applicable	Yes	1	City: Small	Postbaccalaureate: Business-dominant, with Arts & Sciences	Four-year, large, primarily residential	9906
240277	University of Wisconsin-Green Bay	Wisconsin	2	3	www.uwgb.edu	TRUE	2020-03-13	23	TRUE	2020-03-24	525	TRUE	TRUE	2020-03-11	3	2020-03-23	FALSE	TRUE	2020-03-11	3	TRUE	2020-03-11	3	2020-03-14	2020-03-16	2020-03-23	2020-03-12	Title IV postsecondary institution	Degree-granting	5,000 to 9,999	2420 Nicolet Dr	54311-7001	Institution is part of a multi-institution or multi-campus organization	WI - University of Wisconsin System	No	No	WI, District 08	3	1	-87.92	44.5323	Public	Not applicable	Yes	2	City: Midsize	Postbaccalaureate: Other-dominant, with Arts & Sciences	Four-year, medium, primarily residential	4961
240329	University of Wisconsin-La Crosse	Wisconsin	2	3	www.uwlax.edu	TRUE	2020-03-16	56	TRUE	2020-03-19	174	TRUE	TRUE	2020-03-11	3	2020-03-30	TRUE	TRUE	2020-03-13	23	TRUE	2020-03-11	3	2020-03-11	2020-03-16	2020-03-20	2020-03-12	Title IV postsecondary institution	Degree-granting	10,000 to 19,999	1725 State St	54601-9959	Institution is part of a multi-institution or multi-campus organization	WI - University of Wisconsin System	No	No	WI, District 03	1	1	-91.2319	43.8157	Public	Not applicable	Yes	0	City: Small	Postbaccalaureate: Education-dominant, with Arts & Sciences	Four-year, medium, primarily residential	9548
240365	University of Wisconsin-Oshkosh	Wisconsin	2	3	www.uwosh.edu	TRUE	2020-03-15	37	TRUE	2020-03-21	315	TRUE	TRUE	2020-03-12	9	2020-03-30	TRUE	TRUE	2020-03-12	9	TRUE	2020-03-12	9	2020-03-12	2020-03-22	2020-03-29	2020-03-12	Title IV postsecondary institution	Degree-granting	10,000 to 19,999	800 Algoma Blvd	54901	Institution is part of a multi-institution or multi-campus organization	WI - University of Wisconsin System	No	No	WI, District 06	3	1	-88.5494	44.0262	Public	Not applicable	Yes	2	City: Small	Postbaccalaureate: Comprehensive programs	Four-year, large, primarily residential	9374
240417	University of Wisconsin-Stout	Wisconsin	2	3	www.uwstout.edu	TRUE	2020-03-16	56	TRUE	2020-03-25	667	TRUE	TRUE	2020-03-11	3	2020-03-23	FALSE	TRUE	2020-03-11	3	TRUE	2020-03-11	3	2020-03-11	2020-03-14	2020-03-22	2020-03-12	Title IV postsecondary institution	Degree-granting	5,000 to 9,999	712 S. Broadway St.	54751	Institution is part of a multi-institution or multi-campus organization	WI - University of Wisconsin System	No	No	WI, District 03	1	1	-91.9267	44.8732	Public	Not applicable	Yes	1	Town: Distant	Postbaccalaureate: Education-dominant, with Arts & Sciences	Four-year, medium, primarily residential	6432
240444	University of Wisconsin-Madison	Wisconsin	2	3	www.wisc.edu	TRUE	2020-03-16	56	TRUE	2020-03-18	121	TRUE	TRUE	2020-03-11	3	2020-03-23	TRUE	TRUE	2020-03-11	3	TRUE	2020-03-12	9	2020-03-12	2020-03-16	2020-03-20	2020-03-12	Title IV postsecondary institution	Degree-granting	20,000 and above	500 Lincoln Dr	53706-1380	Institution is part of a multi-institution or multi-campus organization	WI - University of Wisconsin System	Yes	No	WI, District 02	1	1	-89.4041	43.0754	Public	Not applicable	Yes	8	City: Large	Research Doctoral: Comprehensive programs, with medical/veterinary school	Four-year, large, primarily residential	39045
240453	University of Wisconsin-Milwaukee	Wisconsin	2	3	uwm.edu	TRUE	2020-03-17	83	TRUE	2020-03-18	121	TRUE	TRUE	2020-03-11	3	2020-03-30	TRUE	TRUE	2020-03-11	3	TRUE	2020-03-11	3	2020-03-11	2020-03-15	2020-03-22	2020-03-12	Title IV postsecondary institution	Degree-granting	20,000 and above	2200 E Kenwood Blvd	53211	Institution is part of a multi-institution or multi-campus organization	WI - University of Wisconsin System	No	No	WI, District 04	1	1	-87.8805	43.0768	Public	Not applicable	Yes	1	City: Large	Research Doctoral: Comprehensive programs, no medical/veterinary school	Four-year, large, primarily nonresidential	20821
240462	University of Wisconsin-Platteville	Wisconsin	2	3	www.uwplatt.edu	TRUE	2020-03-17	83	TRUE	2020-03-17	83	TRUE	TRUE	2020-03-12	9	2020-03-30	TRUE	TRUE	2020-03-13	23	TRUE	2020-03-11	3	2020-03-11	2020-03-23	2020-03-27	2020-03-12	Title IV postsecondary institution	Degree-granting	5,000 to 9,999	1 University Plaza	53818-3099	Institution is part of a multi-institution or multi-campus organization	WI - University of Wisconsin System	No	No	WI, District 03	1	1	-90.4862	42.7335	Public	Not applicable	Yes	2	Town: Distant	Postbaccalaureate: Business-dominant, with Arts & Sciences	Four-year, medium, primarily residential	7009
240471	University of Wisconsin-River Falls	Wisconsin	2	3	https://www.uwrf.edu	TRUE	2020-03-15	37	TRUE	2020-03-19	174	TRUE	TRUE	2020-03-11	3	2020-03-30	TRUE	TRUE	2020-03-11	3	TRUE	2020-03-11	3	2020-03-11	2020-03-21	2020-03-27	2020-03-12	Title IV postsecondary institution	Degree-granting	5,000 to 9,999	410 S 3rd St	54022-5001	Institution is part of a multi-institution or multi-campus organization	WI - University of Wisconsin System	No	No	WI, District 03	1	1	-92.6226	44.8534	Public	Not applicable	Yes	1	Town: Distant	Postbaccalaureate: Education-dominant, with Arts & Sciences	Four-year, medium, primarily residential	5396
240480	University of Wisconsin-Stevens Point	Wisconsin	2	3	https://www.uwsp.edu	TRUE	2020-03-18	121	TRUE	2020-03-24	525	TRUE	TRUE	2020-03-11	3	2020-03-30	TRUE	TRUE	2020-03-11	3	TRUE	2020-03-13	23	2020-03-13	2020-03-16	2020-03-20	2020-03-12	Title IV postsecondary institution	Degree-granting	5,000 to 9,999	2100 Main St	54481-3897	Institution is part of a multi-institution or multi-campus organization	WI - University of Wisconsin System	No	No	WI, District 03	1	1	-89.5709	44.5296	Public	Not applicable	Yes	1	Town: Distant	Postbaccalaureate: Other-dominant, with Arts & Sciences	Four-year, medium, primarily residential	7512
240727	University of Wyoming	Wyoming	4	8	www.uwyo.edu	TRUE	2020-03-16	3	FALSE		#N/A	TRUE	TRUE	2020-03-16	3	2020-03-30	TRUE	TRUE	2020-03-16	3	TRUE	2020-03-16	3	2020-03-16	2020-03-16	2020-03-20	2020-03-13	Title IV postsecondary institution	Degree-granting	10,000 to 19,999	Corner of Ninth and Ivinson	82071	Institution is NOT part of a multi-institution or multi-campus organization	Not applicable	No	No	WY, District 00	3	3	-105.579	41.3118	Public	Not applicable	Yes	1	Town: Remote	Research Doctoral: STEM-dominant	Four-year, large, primarily residential	9955
243744	Stanford University	California	4	9	www.stanford.edu/	TRUE	2020-03-13	202	TRUE	2020-03-16	335	TRUE	TRUE	2020-03-06	60	2020-03-09	FALSE	TRUE	2020-03-10	133	TRUE	2020-03-04	53	2020-03-04	2020-03-26	2020-04-05	2020-03-04	Title IV postsecondary institution	Degree-granting	10,000 to 19,999	0	94305	Institution is NOT part of a multi-institution or multi-campus organization	Not applicable	Yes	Yes	CA, District 18	1	1	-122.167	37.4294	Private not-for-profit (no religious affiliation)	Not applicable	Yes	13	Suburb: Large	Research Doctoral: Comprehensive programs, with medical/veterinary school	Four-year, large, highly residential	16332
243780	Purdue University-Main Campus	Indiana	2	3	www.purdue.edu	TRUE	2020-03-15	19	TRUE	2020-03-24	365	TRUE	TRUE	2020-03-10	6	2020-03-23	FALSE	TRUE	2020-03-16	24	TRUE	2020-03-05	0	2020-03-05	2020-03-16	2020-03-21	2020-03-06	Title IV postsecondary institution	Degree-granting	20,000 and above	Hovde Hall of Administration	47907-2040	Institution is part of a multi-institution or multi-campus organization	IN - Purdue University	Yes	No	IN, District 04	3	3	-86.9144	40.4282	Public	Not applicable	Yes	9	City: Small	Research Doctoral: Comprehensive programs, with medical/veterinary school	Four-year, large, primarily residential	38395
366252	Pennsylvania College of Technology	Pennsylvania	1	2	https://www.pct.edu	FALSE		#N/A			#N/A	TRUE	TRUE	2020-03-16	76	2020-03-23		TRUE	2020-03-16	76	TRUE	2020-03-11	16	2020-03-11	2020-03-08	2020-03-14	2020-03-06	Title IV postsecondary institution	Degree-granting	5,000 to 9,999	One College Ave	17701-5799	Institution is NOT part of a multi-institution or multi-campus organization	Not applicable	No	No	PA, District 12	3	1	-77.0237	41.2341	Public	Not applicable	Yes	0	City: Small	Not classified (Exclusively Undergraduate)	Four-year, medium, primarily residential	4378
366711	California State University-San Marcos	California	4	9	www.csusm.edu	TRUE	2020-03-17	483	TRUE	2020-03-19	924	TRUE	TRUE	2020-03-11	157	2020-03-20	TRUE	TRUE	2020-03-17	483	TRUE	2020-03-10	133	2020-03-10	2020-03-30	2020-04-03	2020-03-04	Title IV postsecondary institution	Degree-granting	10,000 to 19,999	333 S Twin Oaks Valley Rd	92096-0001	Institution is part of a multi-institution or multi-campus organization	CA - California State University	No	No	CA, District 50	0	1	-117.159	33.1306	Public	Not applicable	Yes	1	Suburb: Large	Postbaccalaureate: Comprehensive programs	Four-year, large, primarily nonresidential	12656
377555	University of Washington-Bothell Campus	Washington	4	9	www.uwb.edu	TRUE	2020-03-02	450	TRUE	2020-03-19	4146	TRUE	TRUE	2020-03-06	813	2020-03-09	FALSE	TRUE	2020-03-18	3810	TRUE	2020-03-19	4146	2020-03-19	2020-03-21	2020-03-29	2020-02-29	Title IV postsecondary institution	Degree-granting	5,000 to 9,999	18115 Campus Way NE	98011-8246	Institution is part of a multi-institution or multi-campus organization	WA - University of Washington	No	Not applicable	WA, District 01	1	1	-122.191	47.7598	Public	Not applicable	Yes	3	Suburb: Large	Postbaccalaureate: Comprehensive programs	Four-year, medium, primarily nonresidential	4916
377564	University of Washington-Tacoma Campus	Washington	4	9	www.tacoma.uw.edu/	TRUE	2020-03-06	813	TRUE	2020-03-24	5923	TRUE	TRUE	2020-03-06	813	2020-03-09	FALSE	TRUE	2020-03-18	3810	TRUE	2020-03-20	4551	2020-03-20	2020-03-21	2020-03-29	2020-02-29	Title IV postsecondary institution	Degree-granting	5,000 to 9,999	1900 Commerce St	98402-3100	Institution is part of a multi-institution or multi-campus organization	WA - University of Washington	No	Not applicable	WA, District 06	1	1	-122.439	47.2446	Public	Not applicable	Yes	1	City: Midsize	Postbaccalaureate: Other-dominant, with Arts & Sciences	Four-year, medium, primarily nonresidential	4472
409698	California State University-Monterey Bay	California	4	9	www.csumb.edu	TRUE	2020-03-17	483	TRUE	2020-03-17	483	TRUE	TRUE	2020-03-12	202	2020-03-23	TRUE	TRUE	2020-03-16	335	TRUE	2020-03-09	114	2020-03-09	2020-03-30	2020-04-03	2020-03-04	Title IV postsecondary institution	Degree-granting	5,000 to 9,999	100 Campus Center	93955-8001	Institution is part of a multi-institution or multi-campus organization	CA - California State University	No	No	CA, District 20	1	1	-121.796	36.6524	Public	Not applicable	Yes	1	Suburb: Midsize	Postbaccalaureate: Business-dominant, with Arts & Sciences	Four-year, medium, highly residential	6457
420574	Arizona State University-Polytechnic	Arizona	4	8	www.asu.edu/	TRUE	2020-03-16	18	TRUE	2020-03-16	18	TRUE	TRUE	2020-03-11	9	2020-03-16	FALSE	TRUE		#N/A	TRUE	2020-03-13	9	2020-03-13	2020-03-08	2020-03-15	2020-03-11	Title IV postsecondary institution	Degree-granting	5,000 to 9,999	7001 E Williams Field Road	85212	Institution is part of a multi-institution or multi-campus organization	AZ - Arizona Board of Regents	No	Not applicable	AZ, District 05	3	3	-111.677	33.3071	Public	Not applicable	Yes	5	City: Large	Research Doctoral: STEM-dominant	Four-year, medium, primarily residential	4372
426314	Embry-Riddle Aeronautical University-Worldwide	Florida	3	5	worldwide.erau.edu/	TRUE	2020-03-15	116	TRUE	2020-04-02	8010	TRUE	TRUE	2020-03-13	50	2020-03-18	TRUE	TRUE	2020-03-13	50	TRUE	2020-03-10	19	2020-03-10	2020-03-09	2020-03-13	2020-03-09	Title IV postsecondary institution	Degree-granting	10,000 to 19,999	600 S. Clyde Morris Blvd.	32114-3900	Institution is part of a multi-institution or multi-campus organization	Embry-Riddle Aeronautical University Inc.	No	No	FL, District 06	3	3	-81.0484	29.1899	Private not-for-profit (no religious affiliation)	Not applicable	Implied no	3	City: Small	Research Doctoral: Single program-Other	Four-year, medium, primarily nonresidential	4265
433660	Florida Gulf Coast University	Florida	3	5	www.fgcu.edu	TRUE	2020-03-16	141	TRUE	2020-03-17	186	TRUE	TRUE	2020-03-11	28	2020-03-15	FALSE	TRUE	2020-03-11	28	TRUE	2020-03-05	9	2020-03-05	2020-03-02	2020-03-07	2020-03-09	Title IV postsecondary institution	Degree-granting	10,000 to 19,999	10501 Fgcu Blvd S	33965-6565	Institution is part of a multi-institution or multi-campus organization	FL - State University System of Florida	No	No	FL, District 19	3	3	-81.7726	26.4636	Public	Not applicable	Yes	3	Suburb: Large	Research Doctoral: Single program-Education	Four-year, large, primarily residential	11651
441937	California State University-Channel Islands	California	4	9	www.csuci.edu	TRUE	2020-03-16	335	TRUE	2020-03-17	483	TRUE	TRUE	2020-03-11	157	2020-03-20	TRUE	TRUE	2020-03-16	335	TRUE	2020-03-09	114	2020-03-09	2020-03-23	2020-03-29	2020-03-04	Title IV postsecondary institution	Degree-granting	5,000 to 9,999	One University Dr	93012	Institution is part of a multi-institution or multi-campus organization	CA - California State University	No	No	CA, District 26	1	1	-119.044	34.1629	Public	Not applicable	Yes	1	Suburb: Midsize	Postbaccalaureate: Other-dominant, with Arts & Sciences	Four-year, medium, primarily nonresidential	6160
445188	University of California-Merced	California	4	9	www.ucmerced.edu	TRUE	2020-03-13	202	TRUE	2020-03-17	483	TRUE	TRUE	2020-03-10	133	2020-03-10	FALSE	TRUE	2020-03-17	483	FALSE		#N/A		2020-03-23	2020-03-26	2020-03-04	Title IV postsecondary institution	Degree-granting	5,000 to 9,999	5200 North Lake Road	95343-5603	Institution is part of a multi-institution or multi-campus organization	CA - University of California	No	No	CA, District 16	1	1	-120.425	37.3662	Public	Not applicable	Yes	0	Rural: Fringe	Research Doctoral: STEM-dominant	Four-year, medium, primarily residential	8472
447689	Georgia Gwinnett College	Georgia	3	5	www.ggc.edu	TRUE	2020-03-14	66	TRUE	2020-03-14	66	TRUE	TRUE	2020-03-16	121	2020-03-30	TRUE	TRUE	2020-03-13	42			#N/A		2020-03-01	2020-03-08	2020-03-14	Title IV postsecondary institution	Degree-granting	10,000 to 19,999	1000 University Center Lane	30043	Institution is part of a multi-institution or multi-campus organization	GA - University System of Georgia	No	No	GA, District 07	3	3	-84.0046	33.9794	Public	Not applicable	Yes	1	Suburb: Large	Not classified (Exclusively Undergraduate)	Four-year, medium, primarily nonresidential	8203
448886	Arizona State University-Downtown Phoenix	Arizona	4	8	www.asu.edu/	TRUE	2020-03-16	18	TRUE	2020-03-21	104	TRUE	TRUE	2020-03-11	9	2020-03-16	FALSE	FALSE		#N/A	TRUE	2020-03-13	9	2020-03-13	2020-03-08	2020-03-15	2020-03-11	Title IV postsecondary institution	Degree-granting	10,000 to 19,999	411 N Central Ave	85004	Institution is part of a multi-institution or multi-campus organization	AZ - Arizona Board of Regents	No	Not applicable	AZ, District 07	1	3	-112.073	33.4529	Public	Not applicable	Yes	1	City: Large	Research Doctoral: Professional-dominant	Four-year, large, primarily nonresidential	10062
459949	Texas A&M University-San Antonio	Texas	3	7	www.tamusa.edu	TRUE	2020-03-24	410	TRUE	2020-03-24	410	TRUE	TRUE	2020-03-11	21	2020-03-23	TRUE	FALSE		#N/A	TRUE	2020-03-13	39	2020-03-13	2020-03-09	2020-03-15	2020-03-13	Title IV postsecondary institution	Degree-granting	5,000 to 9,999	One University Way	78224	Institution is part of a multi-institution or multi-campus organization	TX - Texas A&M University System	No	No	TX, District 23	3	3	-98.5242	29.3048	Public	Not applicable	Implied no	0	Rural: Fringe	Postbaccalaureate: Education-dominant, with Arts & Sciences	Four-year, medium, primarily nonresidential	3137
482149	Augusta University	Georgia	3	5	www.augusta.edu	TRUE	2020-03-12	31	TRUE	2020-03-12	31	TRUE	TRUE	2020-03-04	2	2020-03-30	TRUE	TRUE	2020-03-12	31	TRUE	2020-03-12	31	2020-03-12	2020-04-06	2020-04-10	2020-03-14	Title IV postsecondary institution	Degree-granting	5,000 to 9,999	1120 Fifteenth St	30912	Institution is part of a multi-institution or multi-campus organization	GA - University System of Georgia	Yes	Yes	GA, District 12	3	3	-81.9891	33.4704	Public	Not applicable	Yes	1	City: Midsize	Research Doctoral: STEM-dominant	Four-year, medium, primarily nonresidential	6840
482158	Middle Georgia State University	Georgia	3	5	https://www.mga.edu/	TRUE	2020-03-14	66	TRUE	2020-03-17	146	TRUE	TRUE	2020-03-16	121	2020-03-16	TRUE	TRUE	2020-03-12	31	TRUE	2020-03-18	197	2020-03-18	2020-03-16	2020-03-22	2020-03-14	Title IV postsecondary institution	Degree-granting	5,000 to 9,999	100 University Parkway	31206	Institution is part of a multi-institution or multi-campus organization	GA - University System of Georgia	No	No	GA, District 02	1	3	-83.7321	32.8081	Public	Not applicable	Yes	4	City: Midsize	Postbaccalaureate: Single program-Other	Four-year, medium, primarily residential	4893
482680	University of North Georgia	Georgia	3	5	www.ung.edu	TRUE	2020-03-13	42	TRUE	2020-03-19	287	TRUE	TRUE	2020-03-17	121	2020-03-30	TRUE	TRUE	2020-03-12	31	TRUE	2020-03-12	31	2020-03-12	2020-03-23	2020-03-27	2020-03-14	Title IV postsecondary institution	Degree-granting	10,000 to 19,999	82 College Circle	30597	Institution is part of a multi-institution or multi-campus organization	GA - University System of Georgia	No	No	GA, District 09	3	3	-83.9857	34.5302	Public	Not applicable	Yes	1	Town: Fringe	Postbaccalaureate: Other-dominant, with Arts & Sciences	Four-year, large, primarily nonresidential	13419
483124	Arizona State University-Skysong	Arizona	4	8	www.asu.edu/	TRUE	2020-03-16	18	FALSE		#N/A	TRUE	TRUE	2020-03-11	9	2020-03-16	FALSE	FALSE		#N/A	TRUE	2020-03-13	9	2020-03-13	2020-03-08	2020-03-15	2020-03-11	Title IV postsecondary institution	Degree-granting	20,000 and above	1475 N Scottsdale Rd	85257	Institution is part of a multi-institution or multi-campus organization	AZ - Arizona Board of Regents	No	Not applicable	AZ, District 09	1	3	-111.924	33.4638	Public	Not applicable	Yes	1	City: Midsize	Research Doctoral: Single program-Other	Four-year, large, primarily nonresidential	14115
486840	Kennesaw State University	Georgia	3	5	www.kennesaw.edu	TRUE	2020-03-13	42	FALSE	2020-03-16	121	TRUE	TRUE	2020-03-13	42	2020-03-16	TRUE	TRUE	2020-03-13	42	TRUE		#N/A		2020-03-30	2020-04-03	2020-03-14	Title IV postsecondary institution	Degree-granting	20,000 and above	1000 Chastain Rd	30144	Institution is part of a multi-institution or multi-campus organization	GA - University System of Georgia	No	No	GA, District 11	3	3	-84.5831	34.0388	Public	Not applicable	Yes	3	Suburb: Large	Research Doctoral: Professional-dominant	Four-year, large, primarily nonresidential	25125
488679	Indiana Wesleyan University-National & Global	Indiana	2	3	https://www.indwes.edu			#N/A			#N/A	TRUE	TRUE		#N/A	2020-03-16		TRUE	2020-03-19	56			#N/A		2020-03-02	2020-03-08	2020-03-06	Title IV postsecondary institution	Degree-granting	10,000 to 19,999	1900 West 50th Street	46953	Institution is NOT part of a multi-institution or multi-campus organization	Not applicable	No	No	IN, District 05	3	3	-85.6776	40.5107	Private not-for-profit (religious affiliation)	Wesleyan	Yes	0	Rural: Fringe	Research Doctoral: Single program-Other	Four-year, large, primarily nonresidential	9330
490805	Purdue University Northwest	Indiana	2	3	www.pnw.edu	TRUE	2020-03-16	24	TRUE	2020-03-24	365	TRUE	TRUE	2020-03-11	10	2020-03-23	TRUE	TRUE	2020-03-16	24	TRUE	2020-03-11	10	2020-03-11	2020-03-14	2020-03-22	2020-03-06	Title IV postsecondary institution	Degree-granting	10,000 to 19,999	2200 169th Street	46323	Institution is part of a multi-institution or multi-campus organization	IN - Purdue University	No	No	IN, District 01	1	3	-87.4742	41.5843	Public	Not applicable	Yes	0	Suburb: Large	Postbaccalaureate: Arts & sciences-dominant	Four-year, medium, primarily nonresidential	6158
[truncated: 22 more columns]

## Sheet: Citation informatoin 
Questions about data can be directed to Dr. Michael von Fricken at mvonfric@gmu.edu
Please cite the following when using data: Cevasco KE et al. COVID-19 Observations and accompanying dataset of non-pharmaceutical interventions across U.S. unversities, March 2020. PLoS One 2020
